# Supplementary material for: Estimating growth patterns and driver effects in tumor evolution from individual samples
Source: Nat Commun. 2020 Feb 5;11:732. doi: 10.1038/s41467-020-14407-9 (PMC7002450; doi:10.1038/s41467-020-14407-9)
Supplement: Supplementary file 4 — Supplementary Data 1 [file 41467_2020_14407_MOESM4_ESM.xlsx]

## Sheet: Supplamentary Data 1
Supplementary table 1: Positive Enrichment and _k for 293 genes
	_k	PGE	"-log(Pvalue)"
NRK	0.160456	0.124766	64.9449
RADIL	0.197454	0.167529	56.9828
ASTN1	0.119734	0.0746059	55.6904
IGLL5	0.0698029	0.0627019	53.7569
AFF2	0.0541466	0.0512032	53.2442
PCNXL2	0.137963	0.100333	50.9484
CELSR2	0.340735	0.293	49.6602
COL4A5	0.129212	0.0778205	47.1252
FRMPD1	0.155774	0.118049	45.0668
KIAA2022	0.0810575	0.074386	43.3125
SPTB	0.166809	0.142051	43.3053
WNK3	0.0956325	0.0961905	43.0114
ATP8A2	0.0664221	0.0424762	42.9326
VPS13B	0.0392053	0.0394937	42.8354
WBSCR17	0.0448518	0.0346875	41.8869
ARFGEF1	0.116016	0.0958974	41.4907
SYNE2	0.110933	0.0676	41.4036
BZRAP1	0.351528	0.229	40.4194
CEP290	0.126942	0.127073	40.1765
DNAH17	0.11463	0.0901481	39.76
DNAH14	0.0685357	0.055025	39.3776
ARMCX4	0.165098	0.0963964	39.3495
DNAH12	0.132323	0.0723611	39.259
SPEN	0.201862	0.135507	39.049
CENPE	0.193609	0.148936	38.861
ARID1B	0.0847045	0.0585818	38.5627
NBEAL2	0.188758	0.261667	37.4678
SZT2	0.24007	0.142	37.4387
ATRX	0.0740287	0.0634058	37.2647
PZP	0.293929	0.149167	36.9451
KIF21B	0.154181	0.137027	36.594
MYH10	0.120878	0.0958889	36.5918
TENM1	0.0168358	0.0351843	36.0746
PCDHGA6	0.0855625	0.080315	35.8153
REV3L	0.166459	0.10567	35.2717
WDR49	0.0458032	0.06405	34.9155
MORC1	0.0755549	0.0684971	34.5606
CD163	0.208195	0.130476	34.5399
TP53	0.0646895	0.0676774	34.1961
APOB	0.223052	0.160857	34.145
RNF17	0.131569	0.0688596	34.0799
PCDHGA4	0.0533376	0.0607285	33.8781
INTS1	0.231515	0.210454	33.7994
CCDC108	0.291577	0.143	33.6105
MME	0.103609	0.0644079	33.5863
FER1L6	0.090392	0.0717949	33.5471
ZZEF1	0.170593	0.129815	33.5098
UBR5	0.117747	0.0952475	33.3812
VCAN	0.091836	0.0875532	32.6153
MYC	0.097349	0.0555024	32.3633
PXDN	0.105506	0.0651266	31.665
NFATC1	0.0747289	0.0657031	31.3231
HEPH	0.0835417	0.0669853	31.2696
ZFPM2	0.0469802	0.0304306	30.9531
ZNF423	0.0841853	0.0411781	30.8661
PCDHGA1	0.0538922	0.0580571	30.593
DLGAP2	0.0608106	0.0423571	30.5331
PRRC2C	0.115342	0.0898667	30.2635
CDH23	0.0540171	0.0373451	30.1541
ADGB	0.0727509	0.0500386	29.723
ADAMTS2	0.0744298	0.0420184	29.706
NRG1	0.0175694	0.019768	29.6724
AKAP6	0.0690563	0.0450915	29.4811
PBRM1	0.153036	0.0781013	29.0876
NBAS	0.050405	0.0389226	28.832
KALRN	0.0501087	0.0374292	28.7799
FREM1	0.0745856	0.0577844	28.6913
CSMD3	0.0155859	0.0154819	28.1984
MYO9A	0.0800145	0.0642073	27.972
PRRC2B	0.129493	0.0920968	27.6026
CNTN6	0.0397823	0.0308438	27.0392
RGS7	0.020528	0.025988	26.8739
CCDC88A	0.17047	0.084058	26.7551
TTC6	0.0614875	0.0296809	26.6376
TENM2	0.0384922	0.0211905	26.443
FAT1	0.126975	0.0644737	26.4212
ADAMTSL1	0.0320121	0.0346154	26.2728
TRPS1	0.0390911	0.0326226	26.131
SCN8A	0.0718293	0.053876	25.8801
PLXNA1	0.061321	0.135385	25.5133
HRNR	0.236693	0.209091	25.5068
SPTBN4	0.0618907	0.0812941	25.3209
TRIO	0.116769	0.0500943	25.1776
DMXL1	0.0928914	0.0485616	25.0445
RIMS2	0.0116026	0.0223191	24.8802
NCAM1	0.0654932	0.0414182	24.6972
DNAH2	0.0296393	0.0676744	24.235
ITGAX	0.211462	0.121035	24.1488
PCDH17	0.09261	0.0519429	24.0954
NF1	0.0348799	0.0449206	24.0794
SON	0.207885	0.124546	23.8924
ACAN	0.108217	0.0761176	23.4206
CARD11	0.0982135	0.05568	23.3641
MYH13	0.0998965	0.0702326	23.3379
TRPA1	0.139309	0.0803896	23.1592
NLRP12	0.175707	0.117273	23.1501
HDAC9	0.0416063	0.0203621	23.0124
ALPK2	0.0790224	0.063913	22.9815
SLITRK1	0.268591	0.176923	22.8069
NPHS1	0.168451	0.105366	22.7053
RP1L1	0.0509842	0.0652747	22.603
SLITRK2	0.156438	0.13	22.5772
BCL2	0.0314337	0.0340113	22.5732
PKHD1L1	0.0435641	0.0485119	22.3461
TNRC6B	0.0640093	0.0468	22.3369
CXorf22	0.0603204	0.0644144	22.2187
ASXL3	0.0545446	0.0436994	21.9521
XDH	0.135668	0.0734286	21.7077
ATP10B	0.0706313	0.0345552	21.5312
GRM6	0.213231	0.105	21.5226
COL6A2	0.116436	0.0867347	21.42
DNAH8	0.0459578	0.0350215	21.3773
GRIN3A	0.0870304	0.046303	20.9655
SOCS1	0.165292	0.104231	20.8209
ANKRD31	0.084964	0.058547	20.7428
WDFY3	0.109684	0.0380426	20.4621
FMN2	0.0239401	0.0209394	20.2839
EP300	0.101725	0.0740351	19.7922
CAMTA1	0.0342431	0.0205468	19.604
COL4A1	0.0494762	0.0396027	19.5229
FCRL5	0.143591	0.0905263	19.4321
EPB41L3	0.0387094	0.0356549	19.3155
KCND2	0.0404984	0.0238676	19.2994
LRP1	0.0920743	0.0705882	19.2702
FLG	0.144486	0.09875	19.2512
ATM	0.0653419	0.0590244	19.1197
NLRP3	0.12235	0.0764286	19.0697
FSIP2	0.120799	0.0565476	19.0588
CHD9	0.0424674	0.0423881	19.0309
MYH8	0.139061	0.0697368	18.9146
KMT2B	0.238389	0.162727	18.8759
TRIP12	0.0980817	0.0571579	18.8687
RALGAPA2	0.0813013	0.0368449	18.5721
KCNH5	0.0361863	0.025512	18.5244
F8	0.0219135	0.04	18.4885
UBR4	0.0680057	0.0722222	18.4747
NCOR1	0.0455236	0.0486885	18.4017
SUCO	0.0934367	0.0868085	18.3909
GTF3C1	0.0646591	0.0717308	18.164
GRID1	0.0247299	0.0172358	18.1006
CHD5	0.0843804	0.0535443	18.0415
NLRP8	0.160791	0.078	17.9609
EFCAB6	0.0372464	0.0345175	17.8825
DNAH10	0.0490971	0.0524576	17.8363
FBLN2	0.0754741	0.0543038	17.8046
RASGRF1	0.0556389	0.0391228	17.783
NBEA	0.00749726	0.0158044	17.7335
MAGEC1	0.163475	0.137143	17.6851
CFH	0.0638264	0.0481356	17.4274
MYO3B	0.0442011	0.0251213	17.1629
RFX6	0.0695614	0.0503175	16.8536
MYH1	0.118705	0.080625	16.7756
CACNA1S	0.116641	0.0665	16.711
CPS1	0.0488871	0.0357436	16.6561
TTC40	0.0565916	0.0411487	16.5337
NAV3	0.0336444	0.0229546	16.442
ZBBX	0.0308076	0.0346243	16.3621
PTPRC	0.0391572	0.0395968	16.1673
GRIK2	0.0193531	0.0150597	15.9587
DYSF	0.0671757	0.0397778	15.8667
ADCY8	0.00992259	0.0241223	15.739
SRRM4	0.0223286	0.032834	15.6425
SMCHD1	0.0344365	0.0514865	15.5172
OBSL1	0.093804	0.0977273	15.4743
A2ML1	0.05449	0.0657143	15.1388
KIAA1731	0.00699637	0.0711429	14.8874
ZFHX3	0.0590574	0.0342347	14.7791
PLCE1	0.0341689	0.0307692	14.4064
LCT	0.0958428	0.0710256	14.3945
SMARCA4	0.0179265	0.0564615	14.366
RNF213	0.0423275	0.0470652	14.3215
COL14A1	0.00495346	0.0246739	14.2998
PIK3CA	0.0274768	0.0441573	14.139
HUWE1	0.0212519	0.0364234	13.9382
RYR1	0.0445053	0.0353913	13.8102
DMXL2	0.0938482	0.0459794	13.5295
TOPAZ1	0.0756	0.0453333	13.4673
KIAA0825	0.0278311	0.021971	13.4364
EPHB1	0.0170585	0.0186261	13.3665
FAT4	0.09098	0.0254701	13.2279
AHNAK2	0.102916	0.069697	13.0333
KCNB1	0.0684857	0.0417857	12.8794
ABCC12	0.0818551	0.0478461	12.7765
PCF11	0.185619	0.0957895	12.7596
NSD1	0.0554685	0.0420755	12.692
FREM2	0.0506792	0.0273889	12.6736
C3	0.0506808	0.0597872	12.5664
TCF20	0.0380975	0.0365892	12.5372
MYO10	0.0516987	0.0295673	12.5211
SALL3	0.15366	0.0791667	12.4711
FBN3	0.055163	0.0503333	12.3934
DSCAML1	0.0290448	0.02125	12.347
UNC5D	0.0211918	0.0131127	12.3069
INADL	0.0578318	0.0216	12.2237
FCGBP	0.101866	0.0537097	12.2165
NLRP7	0.137984	0.0491936	12.0806
ZNF462	0.0200322	0.039292	12.0002
DPP6	0.0257471	0.00943773	11.9576
ZNF729	0.0721976	0.0472059	11.7686
ABCB11	0.0487397	0.0464179	11.7376
RP1	0.146122	0.0857143	11.4712
TNRC18	0.0789621	0.0359375	11.4118
ITGA8	0.0200345	0.0246352	11.3787
DNAH1	0.095256	0.0508163	11.3761
NLRP4	0.0713019	0.0498	11.3421
PHLDB2	0.0579661	0.0263905	11.3276
COL6A6	0.0791926	0.0353846	11.2757
CNOT1	0.0596936	0.0432836	11.275
BSN	0.0978909	0.0446377	11.2699
LRRIQ1	0.0276626	0.0219615	11.2252
FAT2	0.0180912	0.0483333	11.1742
FRMPD2	0.0670881	0.0361798	10.8588
SCN4A	0.0922642	0.0665517	10.7164
DNAH11	0.0406903	0.0199705	10.5765
PLXNB1	0.00548365	0.095	10.5107
LRRK1	0.0823508	0.0329907	10.3102
PLCB1	0.0240463	0.0122707	10.2748
ZDBF2	0.0956672	0.0625	10.2507
MTUS2	0.034842	0.0161277	10.2482
GREB1	0.0633007	0.0383517	10.2092
PTPRN2	0.00207588	0.008974	10.07
KNDC1	0.0680523	0.0402532	10.0616
SCN7A	0.021124	0.0351064	9.92079
DSG4	0.066763	0.0533333	9.86861
MYOCD	0.0518939	0.0311972	9.84456
KCNT2	0.0353958	0.0141962	9.8299
IGSF10	0.155422	0.072	9.72775
TRIOBP	0.120141	0.0446939	9.72101
COL4A2	0.0337452	0.0272152	9.58908
SORCS3	0.0124602	0.0126444	9.56046
VPS13A	0.0338931	0.0265493	9.16894
SGK1	0.00756987	0.0247093	8.96576
CHD7	0.0651853	0.0352577	8.85767
BDP1	0.0638418	0.0396667	8.80304
SF3B1	0.103708	0.0592593	8.75542
UMODL1	0.0602344	0.0334568	8.73028
CASR	0.156629	0.0422222	8.59556
CACNA1A	0.0484709	0.0146907	8.52664
SLC12A5	0.13156	0.0518182	8.47138
PLXNA3	0.122455	0.0663636	8.46702
SHANK2	0.0235758	0.011633	8.46002
APC	0.0175991	0.0301709	8.45561
ADCY5	0.0551156	0.0279528	8.42368
PRDM9	0.0553741	0.042619	8.41718
ARMC4	0.0205224	0.0192531	8.40723
MED12	0.09942	0.0883333	8.09675
FAM186A	0.0391076	0.041579	8.06359
LYST	0.033455	0.0274603	8.02264
SALL1	0.137123	0.0711111	7.88051
CUX2	0.011541	0.0169967	7.71087
PRKDC	0.0471276	0.029434	7.70719
AMER3	0.109712	0.0735714	7.58759
ITPR1	0.0228759	0.019386	7.56409
TNC	0.0366429	0.035	7.51196
CCDC141	0.00847335	0.02	7.49905
CACNA2D1	0.0452256	0.0102635	7.34987
ZNF536	0.0213842	0.0100831	7.1076
EGFLAM	0.0385861	0.0158371	7.04402
JAKMIP1	0.0481136	0.0226596	6.99761
KANSL1	0.0270262	0.0246602	6.84913
MYO3A	0.0458326	0.013324	6.80861
RIMBP2	0.0180542	0.0116595	6.71563
WDFY4	0.00757737	0.0146667	6.69438
CHD6	0.0481298	0.0216552	6.6896
WNK1	0.0373835	0.0226168	6.53819
NUP210	0.0214322	0.030303	6.52299
CUBN	0.0461298	0.0155306	6.48398
DNHD1	0.0613414	0.0337037	6.42918
MKRN3	0.0539358	0.0264045	6.39366
HIVEP1	0.0289147	0.0255102	6.32678
KIF1A	0.0488684	0.0278571	6.31873
EML6	0.0133171	0.0177778	6.22255
POM121L2	0.130352	0.0497059	6.13923
PCDH10	0.0701437	0.0217424	6.0267
TMPRSS15	0.0389488	0.0122449	6.02226
CSPG4	0.00675907	0.0405405	6.0198
SPTBN1	0.0827067	0.0219492	5.9876
NOTCH3	0.0795461	0.0472414	5.8588
NALCN	0.00468053	0.0104527	5.7724
ZFHX4	0.0578746	0.0164378	5.77043
COL1A1	0.0289169	0.0730769	5.66431
FLRT2	0.0387452	0.0206338	5.65752
SMAD4	0.0138955	0.0232099	5.5895
RGS22	0.024573	0.02176	5.5441
ITIH6	0.0263214	0.0310714	5.5376
EP400	0.0143546	0.0255128	5.32689
FN1	0.0576974	0.033	5.31213
NUP205	0.0560764	0.0313044	5.27048
PCDHA3	0.00958258	0.0146241	5.21131
GOLGB1	0.0537732	0.0285714	5.17182
IGF2R	0.0128108	0.0197917	5.1077
NCOR2	0.00505449	0.0190506	5.02271
SACS	0.0164379	0.0242169	5.02069
