# Supplementary material for: Estimating growth patterns and driver effects in tumor evolution from individual samples
Source: Nat Commun. 2020 Feb 5;11:732. doi: 10.1038/s41467-020-14407-9 (PMC7002450; doi:10.1038/s41467-020-14407-9)
Supplement: Supplementary file 5 — Supplementary Data 2 [file 41467_2020_14407_MOESM5_ESM.xlsx]

## Sheet: Supplementary Data 2
Supplementary table 2: Gene ontology (GO) enrichment in biological processes for genes that show association with positive growth during tumor progression. Analysis consists of Panther Overrepresentation Test on homo Sapiens and using a Fisher test.
GO biological process complete	Homo sapiens - REFLIST	Number of Genes involved	Expected number	+/-Enrich.	x-Fold	Raw P-value	FDR
multicellular organism development	4839	139	67.38	+	2.06	1.43e-19	2.25e-15
system development	4271	127	59.47	+	2.14	8.69e-19	6.83e-15
nervous system development	2251	87	31.34	+	2.78	1.02e-18	5.34e-15
anatomical structure development	5197	143	72.37	+	1.98	1.31e-18	5.14e-15
multicellular organismal process	6716	167	93.52	+	1.79	2e-18	6.28e-15
neurogenesis	1565	69	21.79	+	3.17	1.86e-17	4.87e-14
developmental process	5518	144	76.84	+	1.87	9.45e-17	2.12e-13
cell development	1563	67	21.76	+	3.08	2.38e-16	4.67e-13
cell differentiation	3574	109	49.77	+	2.19	2.46e-16	4.3e-13
cellular developmental process	3650	110	50.82	+	2.16	4.39e-16	6.9e-13
generation of neurons	1473	64	20.51	+	3.12	7.07e-16	1.01e-12
anatomical structure morphogenesis	2049	73	28.53	+	2.56	1.24e-13	1.62e-10
neuron differentiation	964	47	13.42	+	3.5	1.92e-13	2.32e-10
neuron development	784	41	10.92	+	3.76	9.65e-13	1.08e-09
cell morphogenesis involved in differentiation	527	32	7.34	+	4.36	1e-11	1.05e-08
behavior	561	33	7.81	+	4.22	1.04e-11	1.02e-08
cell morphogenesis	665	36	9.26	+	3.89	1.06e-11	9.81e-09
neuron projection development	641	35	8.93	+	3.92	1.68e-11	1.47e-08
cell adhesion	906	41	12.62	+	3.25	7.28e-11	6.03e-08
biological adhesion	912	41	12.7	+	3.23	8.82e-11	6.94e-08
cellular component morphogenesis	761	37	10.6	+	3.49	1.01e-10	7.54e-08
cellular component organization	5471	127	76.18	+	1.67	1.92e-10	1.37e-07
animal organ development	3084	85	42.94	+	1.98	4.3e-10	2.94e-07
cell-cell adhesion via plasma-membrane adhesion molecules	251	20	3.5	+	5.72	1.24e-09	8.11e-07
cellular component organization or biogenesis	5645	127	78.6	+	1.62	1.66e-09	1.04e-06
cell projection organization	1107	43	15.41	+	2.79	2.23e-09	1.35e-06
plasma membrane bounded cell projection organization	1068	42	14.87	+	2.82	2.48e-09	1.45e-06
neuron projection morphogenesis	462	26	6.43	+	4.04	4.38e-09	2.46e-06
plasma membrane bounded cell projection morphogenesis	466	26	6.49	+	4.01	5.18e-09	2.81e-06
cell projection morphogenesis	467	26	6.5	+	4	5.4e-09	2.83e-06
movement of cell or subcellular component	1465	50	20.4	+	2.45	6.48e-09	3.29e-06
regulation of multicellular organismal process	2931	79	40.81	+	1.94	8.11e-09	3.99e-06
cell morphogenesis involved in neuron differentiation	409	24	5.7	+	4.21	8.26e-09	3.94e-06
cell-cell adhesion	481	26	6.7	+	3.88	9.6e-09	4.44e-06
cell part morphogenesis	487	26	6.78	+	3.83	1.22e-08	5.49e-06
regulation of developmental process	2466	69	34.34	+	2.01	1.75e-08	7.65e-06
regulation of localization	2623	72	36.52	+	1.97	2.2e-08	9.38e-06
regulation of cell differentiation	1721	54	23.96	+	2.25	2.53e-08	1.05e-05
extracellular matrix organization	315	20	4.39	+	4.56	4.49e-08	1.81e-05
regulation of multicellular organismal development	1918	57	26.71	+	2.13	6.67e-08	2.62e-05
regulation of biological quality	3827	92	53.29	+	1.73	7.21e-08	2.77e-05
extracellular structure organization	359	21	5	+	4.2	7.68e-08	2.88e-05
animal organ morphogenesis	924	35	12.87	+	2.72	1.45e-07	5.32e-05
homophilic cell adhesion via plasma membrane adhesion molecules	165	14	2.3	+	6.09	1.94e-07	6.93e-05
axon development	383	21	5.33	+	3.94	2.14e-07	7.48e-05
axonogenesis	349	20	4.86	+	4.12	2.16e-07	7.38e-05
system process	1890	55	26.32	+	2.09	3.13e-07	0.000105
central nervous system development	924	34	12.87	+	2.64	4.24e-07	0.000139
regulation of cell development	903	33	12.57	+	2.62	7.36e-07	0.000236
cell communication	5237	111	72.92	+	1.52	1.18e-06	0.000373
regulation of signaling	3495	82	48.67	+	1.68	1.25e-06	0.000384
locomotion	1244	40	17.32	+	2.31	1.3e-06	0.000394
circulatory system development	839	31	11.68	+	2.65	1.31e-06	0.000389
nervous system process	1337	42	18.62	+	2.26	1.65e-06	0.000479
regulation of cell communication	3462	81	48.21	+	1.68	1.69e-06	0.000484
positive regulation of cell projection organization	367	19	5.11	+	3.72	1.84e-06	0.000518
regulation of transport	1781	50	24.8	+	2.02	2.58e-06	0.000712
regulation of neurogenesis	783	29	10.9	+	2.66	2.81e-06	0.000762
axon guidance	241	15	3.36	+	4.47	2.82e-06	0.000752
neuron projection guidance	243	15	3.38	+	4.43	3.1e-06	0.000814
regulation of nervous system development	883	31	12.3	+	2.52	3.62e-06	0.000933
intracellular signal transduction	1656	47	23.06	+	2.04	3.77e-06	0.000956
regulation of cellular component organization	2453	62	34.16	+	1.82	3.95e-06	0.000987
signaling	5120	107	71.29	+	1.5	3.97e-06	0.000977
head development	756	28	10.53	+	2.66	4.21e-06	0.00102
brain development	715	27	9.96	+	2.71	4.48e-06	0.00107
microtubule-based movement	253	15	3.52	+	4.26	4.93e-06	0.00116
regulation of plasma membrane bounded cell projection organization	640	25	8.91	+	2.81	5.87e-06	0.00136
cognition	291	16	4.05	+	3.95	5.93e-06	0.00135
negative regulation of cellular process	4542	97	63.25	+	1.53	6.09e-06	0.00137
glutamate receptor signaling pathway	45	7	0.63	+	11.17	6.76e-06	0.0015
localization	5550	113	77.28	+	1.46	7.01e-06	0.00153
regulation of cell projection organization	648	25	9.02	+	2.77	7.21e-06	0.00155
cilium or flagellum-dependent cell motility	29	6	0.4	+	14.86	7.4e-06	0.00157
positive regulation of biological process	5905	118	82.22	+	1.44	7.99e-06	0.00168
memory	117	10	1.63	+	6.14	1.04e-05	0.00215
positive regulation of cellular component organization	1201	37	16.72	+	2.21	1.14e-05	0.00233
transmission of nerve impulse	52	7	0.72	+	9.67	1.59e-05	0.0032
positive regulation of cellular process	5210	106	72.55	+	1.46	1.64e-05	0.00327
learning or memory	253	14	3.52	+	3.97	2.12e-05	0.00418
sensory organ development	525	21	7.31	+	2.87	2.39e-05	0.00464
biological regulation	12108	204	168.6	+	1.21	2.84e-05	0.00545
collagen-activated tyrosine kinase receptor signaling pathway	10	4	0.14	+	28.73	3.13e-05	0.00593
positive regulation of developmental process	1325	38	18.45	+	2.06	3.14e-05	0.00589
Unclassified	3339	22	46.49	-	0.47	3.32e-05	0.00614
biological_process	17703	271	246.51	+	1.1	3.32e-05	0.00607
modulation of chemical synaptic transmission	417	18	5.81	+	3.1	3.59e-05	0.00649
regulation of trans-synaptic signaling	418	18	5.82	+	3.09	3.7e-05	0.00661
urogenital system development	304	15	4.23	+	3.54	3.85e-05	0.0068
cell surface receptor signaling pathway	2360	57	32.86	+	1.73	3.89e-05	0.0068
renal system development	270	14	3.76	+	3.72	4.18e-05	0.00723
tube morphogenesis	634	23	8.83	+	2.61	4.25e-05	0.00728
positive regulation of macromolecule metabolic process	3229	72	44.96	+	1.6	4.26e-05	0.0072
heart development	505	20	7.03	+	2.84	4.27e-05	0.00715
microtubule-based process	635	23	8.84	+	2.6	4.35e-05	0.00721
cellular response to organonitrogen compound	506	20	7.05	+	2.84	4.39e-05	0.00719
positive regulation of developmental growth	171	11	2.38	+	4.62	4.55e-05	0.00738
tube development	813	27	11.32	+	2.39	4.75e-05	0.00762
negative regulation of biological process	5080	102	70.74	+	1.44	4.75e-05	0.00756
tissue morphogenesis	553	21	7.7	+	2.73	4.93e-05	0.00776
cellular response to nitrogen compound	599	22	8.34	+	2.64	5.25e-05	0.00818
cellular process	15063	240	209.75	+	1.14	6.25e-05	0.00964
ear development	212	12	2.95	+	4.07	6.7e-05	0.0102
cilium-dependent cell motility	27	5	0.38	+	13.3	7.01e-05	0.0106
regulation of ion transport	657	23	9.15	+	2.51	7.17e-05	0.0107
action potential	92	8	1.28	+	6.24	7.17e-05	0.0107
collagen-activated signaling pathway	13	4	0.18	+	22.1	7.2e-05	0.0106
positive regulation of cell morphogenesis involved in differentiation	149	10	2.07	+	4.82	7.22e-05	0.0105
metal ion transport	615	22	8.56	+	2.57	7.62e-05	0.011
regulation of organelle organization	1240	35	17.27	+	2.03	9.2e-05	0.0132
neuronal action potential	29	5	0.4	+	12.38	9.48e-05	0.0134
positive regulation of cell communication	1724	44	24.01	+	1.83	0.000106	0.0149
regulation of neuron differentiation	631	22	8.79	+	2.5	0.000109	0.0152
synaptic transmission, glutamatergic	30	5	0.42	+	11.97	0.000109	0.0151
regulation of membrane potential	416	17	5.79	+	2.93	0.000112	0.0153
chemical homeostasis	1043	31	14.52	+	2.13	0.000115	0.0156
negative regulation of cell communication	1287	36	17.92	+	2.01	0.000118	0.0158
positive regulation of multicellular organismal process	1664	43	23.17	+	1.86	0.000119	0.0158
negative regulation of signaling	1291	36	17.98	+	2	0.00012	0.0159
cellular response to peptide	300	14	4.18	+	3.35	0.000122	0.016
locomotory behavior	193	11	2.69	+	4.09	0.000127	0.0165
negative regulation of supramolecular fiber organization	130	9	1.81	+	4.97	0.000133	0.0171
regulation of cellular component biogenesis	923	28	12.85	+	2.18	0.000152	0.0195
positive regulation of signaling	1732	44	24.12	+	1.82	0.000159	0.0202
positive regulation of neuron projection development	271	13	3.77	+	3.45	0.000164	0.0207
chromatin organization	684	23	9.52	+	2.41	0.000176	0.0219
regulation of signal transduction	3113	68	43.35	+	1.57	0.000181	0.0224
negative regulation of response to stimulus	1547	40	21.54	+	1.86	0.000183	0.0225
regulation of neuron projection development	477	18	6.64	+	2.71	0.000184	0.0224
response to gamma radiation	55	6	0.77	+	7.83	0.000188	0.0227
cellular chemical homeostasis	691	23	9.62	+	2.39	0.000191	0.0229
negative regulation of cytoskeleton organization	137	9	1.91	+	4.72	0.000192	0.0229
central nervous system neuron differentiation	171	10	2.38	+	4.2	0.00021	0.0249
positive regulation of gene expression	1918	47	26.71	+	1.76	0.000212	0.0249
multicellular organismal signaling	109	8	1.52	+	5.27	0.000215	0.0251
synapse organization	244	12	3.4	+	3.53	0.000234	0.0271
regulation of developmental growth	322	14	4.48	+	3.12	0.000246	0.0282
regulation of secretion	763	24	10.62	+	2.26	0.000255	0.0291
regulation of ion transmembrane transport	448	17	6.24	+	2.73	0.00026	0.0294
positive regulation of metabolic process	3478	73	48.43	+	1.51	0.000263	0.0296
regulation of transmembrane transport	540	19	7.52	+	2.53	0.000287	0.0321
artery morphogenesis	60	6	0.84	+	7.18	0.00029	0.0322
response to oxygen levels	328	14	4.57	+	3.07	0.000294	0.0324
sensory organ morphogenesis	251	12	3.5	+	3.43	0.0003	0.0328
kidney development	252	12	3.51	+	3.42	0.00031	0.0337
ear morphogenesis	116	8	1.62	+	4.95	0.00032	0.0345
signal transduction	4799	94	66.82	+	1.41	0.000337	0.036
tissue development	1702	42	23.7	+	1.77	0.000345	0.0367
response to hypoxia	295	13	4.11	+	3.16	0.00036	0.038
negative regulation of protein depolymerization	63	6	0.88	+	6.84	0.00037	0.0388
regulation of biological process	11439	190	159.28	+	1.19	0.000377	0.0393
forebrain development	378	15	5.26	+	2.85	0.000379	0.0393
regulation of response to stimulus	4178	84	58.18	+	1.44	0.000385	0.0396
nephron development	120	8	1.67	+	4.79	0.000396	0.0405
inner ear development	186	10	2.59	+	3.86	0.000397	0.0403
regulation of neuron migration	41	5	0.57	+	8.76	0.000408	0.0412
regulation of growth	690	22	9.61	+	2.29	0.000409	0.041
chromatin remodeling	154	9	2.14	+	4.2	0.000435	0.0433
regulation of peptide transport	694	22	9.66	+	2.28	0.000435	0.0431
positive regulation of nervous system development	514	18	7.16	+	2.51	0.000436	0.0429
homeostatic process	1554	39	21.64	+	1.8	0.000446	0.0435
neuromuscular junction development	42	5	0.58	+	8.55	0.000452	0.0439
response to decreased oxygen levels	305	13	4.25	+	3.06	0.000487	0.047
taxis	520	18	7.24	+	2.49	0.000498	0.0478
renal tubule morphogenesis	67	6	0.93	+	6.43	0.000502	0.0479
neuron-neuron synaptic transmission	9	3	0.13	+	23.94	0.000515	0.0488
bone development	193	10	2.69	+	3.72	0.000523	0.0493
positive regulation of signal transduction	1578	39	21.97	+	1.77	0.000524	0.0491
positive regulation of cell differentiation	939	27	13.08	+	2.06	0.000524	0.0488
regulation of cell adhesion	655	21	9.12	+	2.3	0.000536	0.0496
