# Supplementary material for: Estimating growth patterns and driver effects in tumor evolution from individual samples
Source: Nat Commun. 2020 Feb 5;11:732. doi: 10.1038/s41467-020-14407-9 (PMC7002450; doi:10.1038/s41467-020-14407-9)
Supplement: Supplementary file 7 — Source Data [file 41467_2020_14407_MOESM7_ESM.zip]

Archive with 2 entries (2 files):
- 185334_3_data_set_4168711_pzmm1m.xlsx
- 185334_3_data_set_4168713_pzxx1x.xlsx
