# Supplementary material for: Estimating growth patterns and driver effects in tumor evolution from individual samples
Source: Nat Commun. 2020 Feb 5;11:732. doi: 10.1038/s41467-020-14407-9 (PMC7002450; doi:10.1038/s41467-020-14407-9)
Supplement: Supplementary file 7 — Source Data [file 41467_2020_14407_MOESM7_ESM.zip › 185334_3_data_set_4168711_pzmm1m.xlsx]

## Sheet: Figure 2 
Figure 2a,b:In a) using 541 simulations of tumor growth under a birth and death model, we show the absolute median distance (|D|) ̃ as in ‘absolute number of ordered mutations’ between predicted and simulated driver for sequencing depths. With the exception of k=2 for 100x (two tailed t-test P=0.015), we were able to detect the driver’s presence (P<0.005). Blue line represents the random (|D|) ̃ …
Simulated k value using Birth and Death model	2					3					4
Coverage -resampling	100	300	500	700	1000	100	300	500	700	1000	100	300	500	700	1000
TP	26	25	21	18	16	35	25	28	24	22	41	42	38	35	37
FP	141	128	100	84	97	197	136	132	108	97	157	133	98	106	88
FN	4	7	7	7	8	8	13	13	11	10	7	8	7	8	6
TP/(TP+FN)	0.866667	0.78125	0.75	0.72	0.666667	0.813953	0.657895	0.682927	0.685714	0.6875	0.854167	0.84	0.844444	0.813953	0.860465
TP/(TP+FP)	0.155689	0.163399	0.173554	0.176471	0.141593	0.150862	0.15528	0.175	0.181818	0.184874	0.207071	0.24	0.279412	0.248227	0.296
Median k	2.4	2.5	2.6	2.4	2.3	2.73	2.64	2.75	2.8	2.92	2.68	3.2	3.14	3.4	3.83
std error median k	0.101991	0.171539	0.209587	0.151272	0.152186	0.126847	0.121724	0.119291	0.22405	0.17057	0.082986	0.204744	0.221886	0.1797	0.260812
Absolute Median Distance	41	14	13	13	13	23	22	16	14	16	12	10	10	13	11
AMD 2σ	103.782	26.6868	25.2042	23.7216	23.7216	37.065	34.0998	38.5476	34.0998	37.065	23.7216	25.2042	20.7564	29.652	26.6868
μ+2σ	144.782	40.6868	38.2042	36.7216	36.7216	60.065	56.0998	54.5476	48.0998	53.065	35.7216	35.2042	30.7564	42.652	37.6868
AMD standard err	9.47396	2.3588	2.38157	2.37216	2.42108	3.27611	2.92403	3.01006	2.92403	3.27611	1.71196	1.78221	1.54709	2.26094	2.03485
Absolute Median Random Distance	90	78	95	60	91	63	65	51	65	63	67	72	76	58	72
AMRD standard err	9.20327	10.7457	12.3281	8.8956	16.3423	11.1388	9.66202	8.10401	9.66202	11.1388	8.66679	6.29014	9.28254	9.49596	9.72206
Pval	0.015307	3.26626e-05	4.20513e-07	1.20065e-05	0.00182902	0.001	3.9493e-05	1.56176e-05	3.30559e-06	0.000797752	4.96767e-07	0.0026856	2.41161e-05	0.000591677	0.00240844
Nr of simulations	30	32	28	25	24	32	34	41	34	32	48	50	45	43	43
Median Absolute Distance	104	95	99	83	60	65	84	74	60	80	63	73	76	58	51
Estimated maximum Growth	0.844311	0.836601	0.826446	0.823529	0.858407	0.849138	0.84472	0.825	0.818182	0.815126	0.792929	0.76	0.720588	0.751773	0.704
Figure 2c:In c) Using the ‘Williams et al. 2018’ algorithm, we simulated 360 non-neutral and 140 neutral tumors for 10000 cells. Then, we adjusted our effect predictions for n* equal to 1,000,000. In addition, we also adjusted the simulated selection coefficient s* for the same populations. Pearson’s r between the simulated adjusted coefficient ‘1+s*’ against adjusted predicted k* was 0.6.
Williams Simulations	Simulated coefficient 1+s	Projected coefficient 1+s*	Projected scalar k*	Absolute Distance between simulated and predicted driver	Absolute Random Distance				Absolute Distance between simulated and predicted driver	Absolute Random Distance
Non neutral simulations	5.9288	1.06929	1.10581	280	71			Median	51	444.5
	19.4096	1.2041	1.10408	624	869			Stdev	44.478	443.297
	4.12415	1.05124	1.06817	1182	898			2*σ (0.95%)	88.956	886.595
	16.5546	1.17555	1.13004	39	259			Sterr	2.34746	23.429
	28.9777	1.29978	1.16659	31	676			μ+95%	139.956	1331.09
	1.91517	1.02915	1.11099	766	1053			μ-95%	-37.956	421.071
	11.684	1.12684	1.21847	48	320
	4.34179	1.05342	1.10159	56	78
	3.66628	1.04666	1.10752	521	403
	23.3557	1.24356	1.21724	4	824
	3.3401	1.0434	1.07658	35	630
	5.75997	1.0676	1.21227	14	243
	6.53863	1.07539	1.12422	200	342
	18.271	1.19271	1.19295	41	351
	1.14255	1.02143	1.13019	581	814
	11.5739	1.12574	1.0951	620	116
	5.10121	1.06101	1.30269	35	35
	0.956414	1.01956	1.07376	469	471
	1.98299	1.02983	1.10643	212	645
	2.63924	1.03639	1.10013	197	623
	6.81408	1.07814	1.10838	55	1211
	14.244	1.15244	1.11608	42	1032
	1.59376	1.02594	1.09531	479	429
	22.0563	1.23056	1.23469	58	647
	11.1044	1.12104	1.24212	13	476
	23.9503	1.2495	1.09675	248	16
	18.4859	1.19486	1.08148	389	67
	5.67414	1.06674	1.23694	51	899
	5.28838	1.06288	1.1157	1197	964
	1.13703	1.02137	1.09309	369	851
	12.6132	1.13613	1.2417	23	754
	10.1602	1.1116	1.25387	27	738
	13.3502	1.1435	1.14452	44	706
	7.59034	1.0859	1.18513	31	745
	13.8305	1.14831	1.17944	203	505
	13.0731	1.14073	1.65487	37	128
	29.7242	1.30724	1.26402	56	617
	23.5558	1.24556	1.32212	38	646
	11.4305	1.12431	1.13698	685	387
	8.67831	1.09678	1.11663	1394	1203
	5.38225	1.06382	1.26816	45	118
	21.2643	1.22264	1.3031	14	133
	1.02921	1.02029	1.09119	1230	345
	5.52232	1.06522	1.09232	1230	663
	4.12617	1.05126	1.32106	35	810
	4.57023	1.0557	1.09037	32	203
	15.757	1.16757	1.10165	925	781
	1.7885	1.02788	1.48836	40	1040
	16.8276	1.17828	1.1803	50	501
	4.25416	1.05254	1.29674	45	1108
	1.76199	1.02762	1.07925	264	365
	28.8415	1.29841	1.41922	17	80
	11.4574	1.12457	1.14849	41	1133
	3.61931	1.04619	1.10896	369	783
	7.72091	1.08721	1.11763	673	1050
	3.44429	1.04444	1.10065	371	174
	10.6749	1.11675	1.10305	1229	971
	2.96567	1.03966	1.12247	591	677
	2.36982	1.0337	1.08104	530	576
	9.72961	1.1073	1.13322	328	753
	9.92239	1.10922	1.37839	35	335
	1.58302	1.02583	1.0925	1051	116
	8.77172	1.09772	1.22358	49	1199
	19.3633	1.20363	1.16721	36	169
	32.2783	1.33278	1.18507	28	642
	13.8558	1.14856	1.20974	28	626
	2.55279	1.03553	1.08856	24	819
	18.8048	1.19805	1.24069	22	97
	23.027	1.24027	1.17184	59	246
	10.917	1.11917	1.6273	64	319
	20.4722	1.21472	1.24757	47	338
	4.92156	1.05922	1.12827	572	10
	10.5739	1.11574	1.30333	29	645
	29.0824	1.30082	1.11153	48	150
	2.66425	1.03664	1.32219	37	568
	12.3952	1.13395	1.29292	34	780
	4.31915	1.05319	1.07077	377	417
	12.1329	1.13133	1.25308	47	109
	9.9111	1.10911	1.18499	42	959
	1.68168	1.02682	1.14258	639	6
	30.9949	1.31995	1.10286	310	1145
	2.17611	1.03176	1.19062	20	633
	2.8394	1.03839	1.11304	638	735
	12.6078	1.13608	1.37815	45	348
	7.01604	1.08016	1.12432	192	1140
	6.55521	1.07555	1.10183	544	642
	1.5029	1.02503	1.08604	505	32
	3.93931	1.04939	1.26548	3	995
	3.75906	1.04759	1.27288	2	263
	1.11277	1.02113	1.09394	159	406
	5.44885	1.06449	1.10926	641	75
	4.40357	1.05404	1.11695	1302	558
	3.30581	1.04306	1.12116	30	1045
	3.25976	1.0426	1.1879	61	34
	3.50621	1.04506	1.09948	209	653
	8.18075	1.09181	1.76456	58	1163
	20.4677	1.21468	1.09761	652	562
	1.11286	1.02113	1.11419	171	894
	24.259	1.25259	1.30981	29	41
	9.94254	1.10943	1.18874	11	140
	13.414	1.14414	1.29613	8	650
	9.68837	1.10688	1.63817	23	215
	2.22254	1.03223	1.14939	211	1073
	18.3796	1.1938	1.09953	372	16
	2.30825	1.03308	1.15124	40	116
	7.49916	1.08499	1.18153	11	561
	19.1114	1.20111	1.08171	1138	74
	13.6344	1.14634	1.24161	65	163
	14.7987	1.15799	1.18521	55	532
	20.4353	1.21435	1.22752	27	698
	16.7359	1.17736	1.18191	43	381
	1.38264	1.02383	1.11006	5	1000
	21.6797	1.2268	1.22922	52	188
	11.2563	1.12256	1.6087	41	754
	7.57363	1.08574	1.13768	55	12
	3.10275	1.04103	1.10009	689	416
	17.089	1.18089	1.1823	43	877
	5.99688	1.06997	1.10331	39	272
	34.1319	1.35132	1.54298	65	182
	8.60991	1.0961	1.08409	16	401
	9.27296	1.10273	1.11052	25	12
	2.46502	1.03465	1.10376	558	546
	5.34352	1.06344	1.1333	33	899
	3.01113	1.04011	1.10554	1263	926
	2.12199	1.03122	1.12548	824	744
	18.6005	1.196	1.1803	63	507
	2.70547	1.03705	1.12157	289	443
	18.8258	1.19826	1.11384	36	123
	2.62612	1.03626	1.11041	40	531
	10.6218	1.11622	1.77408	36	49
	18.7194	1.19719	1.24922	7	796
	2.18535	1.03185	1.07669	618	790
	2.28074	1.03281	1.21	53	661
	11.8378	1.12838	1.11488	2	104
	20.6429	1.21643	1.44112	53	966
	1.75905	1.02759	1.14239	202	218
	2.08088	1.03081	1.10149	452	220
	8.97593	1.09976	1.13996	41	92
	15.9642	1.16964	1.17024	51	152
	5.92117	1.06921	1.51339	46	119
	4.8544	1.05854	1.06605	453	156
	24.3356	1.25336	1.1522	22	271
	9.08704	1.10087	1.12879	27	785
	13.3188	1.14319	1.11348	43	877
	3.8161	1.04816	1.13446	42	303
	10.9016	1.11902	1.29824	73	16
	12.2774	1.13277	1.12267	36	231
	17.6428	1.18643	1.8134	34	483
	11.5627	1.12563	1.30763	2	47
	6.24871	1.07249	1.09398	323	90
	17.4879	1.18488	1.42977	19	203
	17.761	1.18761	1.31692	43	721
	1.50642	1.02506	1.09395	666	309
	2.75261	1.03753	1.0866	1180	1103
	5.98181	1.06982	1.11235	546	102
	18.3543	1.19354	1.42946	55	248
	14.696	1.15696	1.09682	1252	640
	1.49549	1.02495	1.07318	531	585
	2.67789	1.03678	1.12744	388	105
	5.08804	1.06088	1.12646	10	86
	8.94655	1.09947	1.10176	179	149
	3.72335	1.04723	1.23417	29	554
	18.9768	1.19977	1.25964	53	842
	27.9102	1.2891	1.42679	59	751
	24.9287	1.25929	1.2591	53	971
	1.19241	1.02192	1.08894	226	127
	24.7359	1.25736	1.23088	40	26
	19.5395	1.20539	1.2748	35	168
	1.77374	1.02774	1.11338	349	582
	20.2771	1.21277	1.22596	4	761
	7.81715	1.08817	1.08609	1192	44
	19.2894	1.20289	1.10689	185	910
	18.9791	1.19979	1.21729	6	229
	18.2466	1.19247	1.1329	21	202
	1.36032	1.0236	1.08787	246	115
	16.2183	1.17218	1.17135	184	327
	1.21882	1.02219	1.10948	195	100
	22.4804	1.2348	1.18205	41	667
	6.55561	1.07556	1.51497	46	307
	6.33413	1.07334	1.20113	24	1304
	16.928	1.17928	1.17569	35	138
	4.66619	1.05666	1.08181	909	609
	6.40359	1.07404	1.30744	34	162
	4.69114	1.05691	1.1561	13	112
	8.36593	1.09366	1.08446	58	35
	2.25972	1.0326	1.09252	545	175
	1.00612	1.02006	1.10371	527	480
	15.965	1.16965	1.23835	27	316
	7.74928	1.08749	1.13045	224	90
	3.93356	1.04934	1.22707	41	194
	1.84205	1.02842	1.13692	169	968
	18.0697	1.1907	1.34121	18	162
	2.02599	1.03026	1.1257	1189	1028
	8.90746	1.09907	1.312	18	801
	4.98555	1.05986	1.13231	33	342
	17.3627	1.18363	1.09451	552	609
	15.7624	1.16762	1.10753	640	1075
	2.27378	1.03274	1.08658	905	39
	27.6527	1.28653	1.49228	62	707
	1.77929	1.02779	1.10074	670	726
	6.86563	1.07866	1.12069	12	977
	26.8858	1.27886	1.20862	46	1
	22.94	1.2394	1.29399	70	508
	11.1467	1.12147	1.13204	44	397
	1.10033	1.021	1.11564	202	910
	7.90652	1.08907	1.20424	19	1101
	4.3092	1.05309	1.31063	7	607
	4.29914	1.05299	1.1087	252	507
	1.81591	1.02816	1.10312	406	258
	19.4301	1.2043	1.24634	23	95
	27.3532	1.28353	1.24786	36	548
	7.63598	1.08636	1.1098	1142	1147
	12.4752	1.13475	1.28891	48	823
	1.5974	1.02597	1.11	177	420
	5.79189	1.06792	1.1525	353	40
	11.345	1.12345	1.43926	32	40
	18.5681	1.19568	1.18406	48	93
	2.12127	1.03121	1.08428	194	743
	3.98433	1.04984	1.11126	708	146
	13.8234	1.14823	1.19571	44	193
	3.41647	1.04416	1.12328	940	94
	10.8626	1.11863	1.15819	30	344
	1.28627	1.02286	1.10177	1097	665
	3.56186	1.04562	1.15267	193	527
	3.71959	1.0472	1.18687	34	492
	17.4214	1.18421	1.24984	52	110
	10.1529	1.11153	1.23493	48	770
	9.81947	1.10819	1.16432	59	684
	4.40129	1.05401	1.0861	15	479
	17.0046	1.18005	1.272	34	535
	2.92136	1.03921	1.10565	1040	245
	11.729	1.12729	1.32168	38	330
	17.7317	1.18732	1.20118	76	759
	1.81845	1.02818	1.1293	352	913
	8.05096	1.09051	1.23549	12	60
	14.0249	1.15025	1.44967	40	298
	15.3385	1.16338	1.2038	39	171
	4.43798	1.05438	1.19823	22	181
	8.6279	1.09628	1.09256	613	42
	23.6562	1.24656	1.28096	43	451
	11.7393	1.12739	1.6828	44	536
	2.81333	1.03813	1.12918	1091	3
	4.59843	1.05598	1.12793	1392	700
	14.4321	1.15432	1.133	60	656
	4.35076	1.05351	1.14685	21	1184
	15.1823	1.16182	1.12472	36	781
	4.19286	1.05193	1.26713	54	1173
	30.8786	1.31879	1.11835	52	622
	4.4894	1.05489	1.11362	290	155
	2.9994	1.03999	1.12534	751	973
	1.90734	1.02907	1.10438	16	47
	6.12275	1.07123	1.32473	42	1004
	1.75102	1.02751	1.15619	202	958
	3.62848	1.04628	1.08219	542	15
	1.38526	1.02385	1.10422	782	497
	13.2445	1.14244	1.24124	32	356
	7.42813	1.08428	1.13856	50	408
	1.44118	1.02441	1.08255	530	756
	19.773	1.20773	1.21382	45	440
	3.01251	1.04013	1.08763	639	171
	6.76795	1.07768	1.07696	196	366
	10.9642	1.11964	1.25727	15	825
	11.3401	1.1234	1.1721	48	110
	15.1496	1.1615	1.34436	50	1008
	4.75921	1.05759	1.36274	45	173
	11.183	1.12183	1.42774	57	58
	4.36149	1.05361	1.17625	50	810
	3.24929	1.04249	1.11287	323	472
	14.5132	1.15513	1.28496	29	14
	2.92043	1.0392	1.25911	29	248
	9.50539	1.10505	1.21371	48	936
	3.02021	1.0402	1.11336	173	376
	16.6988	1.17699	1.10049	32	961
	0.998291	1.01998	1.05991	618	131
	6.6749	1.07675	1.19311	1401	84
	2.42165	1.03422	1.24866	30	967
	12.9096	1.1391	1.10522	866	384
	15.5692	1.16569	1.07762	341	352
	18.6654	1.19665	1.13709	30	215
	5.74589	1.06746	1.11724	36	335
	15.1035	1.16104	1.14275	44	1156
	5.58577	1.06586	1.1243	34	69
	7.68511	1.08685	1.30967	49	768
	1.38632	1.02386	1.1375	331	98
	1.46948	1.02469	1.08601	203	119
	28.2555	1.29256	1.09858	853	409
	5.49117	1.06491	1.20674	39	1059
	19.6186	1.20619	1.22638	58	947
	2.75148	1.03751	1.13698	34	670
	4.937	1.05937	1.54699	62	1295
	18.8608	1.19861	1.09958	35	17
	1.55088	1.02551	1.07125	1053	728
	2.24751	1.03248	1.25003	41	133
	3.95689	1.04957	1.12595	1	321
	19.3066	1.20307	1.31978	42	344
	31.3067	1.32307	1.50471	52	1008
	6.0901	1.0709	1.12255	56	285
	2.08476	1.03085	1.09903	658	712
	15.2866	1.16287	1.2348	10	44
	2.44914	1.03449	1.08123	23	40
	20.2119	1.21212	1.1241	51	727
	11.1978	1.12198	1.35007	43	206
	3.03185	1.04032	1.46543	41	202
	16.2158	1.17216	1.31268	36	1304
	4.39383	1.05394	1.10187	1365	810
	1.94513	1.02945	1.16023	31	846
	30.0258	1.31026	1.4277	81	126
	14.5965	1.15597	1.19575	31	244
	14.8894	1.15889	1.13238	189	235
	25.3619	1.26362	1.20544	3	969
	2.07563	1.03076	1.12011	1236	138
	2.28709	1.03287	1.09506	34	882
	21.1211	1.22121	1.10722	632	372
	9.58873	1.10589	1.16608	22	660
	17.9753	1.18975	1.15528	16	127
	17.6278	1.18628	1.2338	49	553
	28.1975	1.29198	1.25228	35	446
	1.89707	1.02897	1.11159	357	17
	16.6906	1.17691	1.23181	40	147
	1.49444	1.02494	1.08195	189	137
	11.5924	1.12592	1.32535	7	187
	22.6375	1.23638	1.3947	43	993
	6.40294	1.07403	1.15897	20	139
	4.7542	1.05754	1.17333	35	165
	2.27507	1.03275	1.19566	20	124
	17.4436	1.18444	1.12584	54	408
	8.94025	1.0994	1.17219	6	1286
	9.35647	1.10356	1.07733	528	228
	13.9835	1.14983	1.23891	42	1143
	10.4729	1.11473	1.1316	51	290
	6.18365	1.07184	1.23096	24	16
	18.2657	1.19266	1.16365	52	641
	3.27425	1.04274	1.09867	773	203
	15.2078	1.16208	1.23639	38	854
	14.8569	1.15857	1.18502	1258	1227
	1.15815	1.02158	1.10409	192	1022
	8.71923	1.09719	1.46337	34	47
	1.46406	1.02464	1.09552	39	706
	3.53978	1.0454	1.13784	165	468
	1.43179	1.02432	1.09926	212	518
	14.42	1.1542	1.09758	46	330
	5.6216	1.06622	1.08201	362	580
	1.42444	1.02424	1.10001	779	415
	17.8343	1.18834	1.12187	27	447
	1.80837	1.02808	1.14599	1275	15
	2.43147	1.03431	1.10506	444	69
	9.17915	1.10179	1.36343	37	548
	16.8867	1.17887	1.15659	40	40
	1.90906	1.02909	1.17087	5	759
	8.6543	1.09654	1.13846	269	652
	3.87361	1.04874	1.09263	795	966
	4.31863	1.05319	1.20619	33	709
	21.5172	1.22517	1.31234	54	328
	28.7641	1.29764	1.1014	0	879
	16.4906	1.17491	1.28136	57	455
	9.65617	1.10656	1.10705	502	609
	3.96976	1.0497	1.13088	286	875
	8.8229	1.09823	1.06781	661	319
Neutral Simulations	1	1	1.12669
	1	1	0.997794
	1	1	1.06477
	1	1	1.02907
	1	1	0.962386
	1	1	1.03568
	1	1	1.03003
	1	1	1.00236
	1	1	1.04018
	1	1	1.08872
	1	1	0.991638
	1	1	1.06278
	1	1	0.976584
	1	1	1.04111
	1	1	1.07251
	1	1	0.93491
	1	1	0.982107
	1	1	1.03435
	1	1	0.990855
	1	1	1.08175
	1	1	0.989871
	1	1	1.03856
	1	1	1.07759
	1	1	0.941907
	1	1	1.06625
	1	1	1.04183
	1	1	0.988819
	1	1	1.04637
	1	1	1.0154
	1	1	0.997317
	1	1	0.980223
	1	1	0.940362
	1	1	1.06382
	1	1	0.976129
	1	1	1.04572
	1	1	1.00579
	1	1	1.04829
	1	1	1.0309
	1	1	1.03117
	1	1	0.997872
	1	1	1.08238
	1	1	1.05649
	1	1	0.994551
	1	1	1.06915
	1	1	1.02303
	1	1	0.933797
	1	1	0.975864
	1	1	0.99985
	1	1	1.06198
	1	1	1.04574
	1	1	1.08008
	1	1	0.923198
	1	1	1.04007
	1	1	0.958949
	1	1	1.06761
	1	1	0.979787
	1	1	0.990994
	1	1	0.990397
	1	1	0.984248
	1	1	1.07264
	1	1	0.94409
	1	1	0.980813
	1	1	1.01715
	1	1	1.00934
	1	1	1.07083
	1	1	1.02625
	1	1	1.02842
	1	1	0.9377
	1	1	1.05595
	1	1	1.0267
	1	1	1.07897
	1	1	1.04849
	1	1	1.08629
	1	1	0.991569
	1	1	0.978362
	1	1	0.967633
	1	1	0.931797
	1	1	1.03389
	1	1	1.07246
	1	1	1.05029
	1	1	0.996131
	1	1	0.960642
	1	1	1.05736
	1	1	0.985025
	1	1	0.988297
	1	1	1.01937
	1	1	0.973698
	1	1	0.927894
	1	1	1.01173
	1	1	1.00582
	1	1	0.985806
	1	1	1.06823
	1	1	1.06437
	1	1	1.00708
	1	1	1.05552
	1	1	1.06513
	1	1	0.992471
	1	1	1.06227
	1	1	1.00687
	1	1	0.975055
	1	1	1.09978
	1	1	0.986103
	1	1	1.06986
	1	1	0.985912
	1	1	0.928238
	1	1	0.962155
	1	1	1.03571
	1	1	0.943043
	1	1	1.04158
	1	1	0.983057
	1	1	1.09294
	1	1	1.025
	1	1	1.03164
	1	1	1.0018
	1	1	0.975924
	1	1	0.979811
	1	1	1.08872
	1	1	0.99429
	1	1	0.937862
	1	1	0.9755
	1	1	0.98044
	1	1	1.00497
	1	1	1.0698
	1	1	0.979981
	1	1	1.0732
	1	1	1.05862
	1	1	1.06244
	1	1	1.02542
	1	1	1.0398
	1	1	0.991618
	1	1	0.94557
	1	1	1
	1	1	1.02792
	1	1	1.03104
	1	1	1.02062
	1	1	0.974665
	1	1	1.07798
	1	1	1.04141
	1	1	0.934655
	1	1	0.992794
	1	1	1.0083
Figure 2d: In d) after ranking s* for every non-neutral simulation, we used a sliding window of 20 simulations to estimate (|D|) ̃ (and 2×σ) between the simulated and predicted driver within every window. Dotted lines represent 2×σ deviation. When s*> 0.05 our driver-detection became highly accurate. Blue line represents (|D|) ̃ for random predictions (444.5), while black lines represent median s…
	Projected selection coefficient s*	Bin's Median(ABS (Bx:Bx+19))	Bin's 1.4826xMAD	Bin's 2*σ	Bin's stder
	0.0195641
	0.0199829
	0.0200612
	0.0202921
	0.0210033
	0.0211277
	0.0211286
	0.0213703
	0.0214255
	0.0215815
	0.0219241
	0.0221882
	0.0228627
	0.0236032
	0.0238264
	0.0238526
	0.0238632
	0.0242444
	0.0243179
	0.0244118	350	602.677	1205.35	134.763
	0.0246406	288.5	1474.45	2948.89	329.696
	0.0246948	236	1209.06	2418.12	270.354
	0.0249444	219	349.894	699.787	78.2386
	0.0249549	219	659.757	1319.51	147.526
	0.025029	236	419.576	839.152	93.82
	0.0250642	288.5	274.281	548.562	61.3311
	0.0255088	350	200.151	400.302	44.7551
	0.0258302	418	1033.37	2066.74	231.069
	0.0259376	405	1035.6	2071.19	231.566
	0.025974	405	868.062	1736.12	194.105
	0.0268168	492	644.931	1289.86	144.211
	0.0275102	492	621.209	1242.42	138.907
	0.0275905	405	573.766	1147.53	128.298
	0.0276199	405	631.588	1263.18	141.227
	0.0277374	414	308.381	616.762	68.956
	0.0277929	414	262.42	524.84	58.6789
	0.027885	414	474.432	948.864	106.086
	0.0280837	414	517.427	1034.85	115.7
	0.0281591	442.5	234.992	469.984	52.5458
	0.0281845	379	1331.37	2662.75	297.704
	0.0284205	379	277.246	554.492	61.9941
	0.0289707	381.5	255.007	510.014	57.0213
	0.0290734	381.5	143.071	286.142	31.9916
	0.0290906	354.5	530.771	1061.54	118.684
	0.0291517	354.5	740.559	1481.12	165.594
	0.0294513	350.5	164.569	329.137	36.7987
	0.0298299	306.5	705.718	1411.44	157.803
	0.0302599	306.5	1089.71	2179.42	243.667
	0.0307563	306.5	331.361	662.722	74.0946
	0.0308088	350.5	1202.39	2404.78	268.862
	0.0308476	350.5	229.803	459.606	51.3855
	0.0312127	350.5	298.003	596.005	66.6354
	0.0312199	354.5	1226.11	2452.22	274.167
	0.0317611	354.5	695.339	1390.68	155.483
	0.0318535	381.5	1080.07	2160.15	241.512
	0.0322254	354.5	214.977	429.954	48.0703
	0.0324751	354.5	948.123	1896.25	212.007
	0.0325972	354.5	512.238	1024.48	114.54
	0.0327378	354.5	362.496	724.991	81.0565
	0.0327507	284.5	643.448	1286.9	143.879
	0.0328074	284.5	228.32	456.641	51.054
	0.0328709	211.5	300.226	600.453	67.1327
	0.0330825	211.5	1284.67	2569.35	287.262
	0.0336982	332	242.405	484.81	54.2034
	0.0342165	211.5	479.621	959.242	107.247
	0.0343147	328	455.899	911.799	101.942
	0.0344914	327.5	742.041	1484.08	165.925
	0.0346502	327.5	328.396	656.792	73.4316
	0.0355279	202.5	160.121	320.242	35.8041
	0.0362612	123.5	179.395	358.789	40.1139
	0.0363924	123.5	207.564	415.128	46.4127
	0.0366425	47	418.093	836.186	93.4885
	0.0367789	47	551.527	1103.05	123.325
	0.0370547	125	182.36	364.72	40.7769
	0.0375148	47	469.243	938.486	104.926
	0.0375261	47	779.848	1559.7	174.379
	0.0381333	125	322.465	644.931	72.1055
	0.038394	125	191.255	382.511	42.766
	0.0392043	46.5	999.272	1998.54	223.444
	0.0392136	125	413.645	827.291	92.4939
	0.0396567	243	1235.75	2471.49	276.321
	0.039994	338.5	515.945	1031.89	115.369
	0.0401113	416	670.135	1340.27	149.847
	0.0401251	416	222.39	444.78	49.7279
	0.0402021	416	1256.5	2513.01	280.963
	0.0403185	338.5	518.169	1036.34	115.866
	0.0410275	473	386.217	772.435	86.3608
	0.0424929	355.5	1041.53	2083.05	232.892
	0.0425976	355.5	214.236	428.471	47.9046
	0.0427425	489.5	306.898	613.796	68.6245
	0.0430581	489.5	355.824	711.648	79.5647
	0.043401	489.5	393.63	787.261	88.0184
	0.0441647	614.5	1082.3	2164.6	242.009
	0.0444429	614.5	447.004	894.008	99.9531
	0.0450621	614.5	470.725	941.451	105.257
	0.0453978	481	1201.65	2403.29	268.697
	0.0456186	347	310.605	621.209	69.4533
	0.0461931	346	747.23	1494.46	167.086
	0.0462848	370	512.238	1024.48	114.54
	0.0466628	370	292.072	584.144	65.3093
	0.0471959	346	522.616	1045.23	116.861
	0.0472335	266	202.375	404.75	45.2524
	0.0475906	201	1091.19	2182.39	243.998
	0.048161	183	549.303	1098.61	122.828
	0.0487361	201	345.446	690.892	77.244
	0.0493356	201	314.311	628.622	70.2821
	0.0493931	179	407.715	815.43	91.1678
	0.0495689	113	227.579	455.158	50.8882
	0.0496976	179	319.5	639.001	71.4424
	0.0498433	179	565.612	1131.22	126.475
	0.0512415	201	240.181	480.362	53.7061
	0.0512617	201	1013.36	2026.71	226.594
	0.0519286	179	178.653	357.307	39.9481
	0.0525416	109.5	683.479	1366.96	152.83
	0.0529914	109.5	437.367	874.734	97.7982
	0.053092	49.5	221.649	443.297	49.5622
	0.0531863	43.5	845.082	1690.16	188.966
	0.0531915	43.5	171.24	342.481	38.2905
	0.0534179	43.5	178.653	357.307	39.9481
	0.0535076	41.5	223.873	447.745	50.0594
	0.0536149	43.5	385.476	770.952	86.1951
	0.0539383	47.5	406.232	812.465	90.8363
	0.0540129	47.5	929.59	1859.18	207.863
	0.0540357	52	969.62	1939.24	216.814
	0.0543798	47.5	699.787	1399.57	156.477
	0.054894	52	348.411	696.822	77.9071
	0.0557023	52	272.057	544.114	60.8338
	0.0559843	55	202.375	404.75	45.2524
	0.0566619	55	402.526	805.052	90.0075
	0.0569114	52	343.963	687.926	76.9125
	0.057542	47.5	728.698	1457.4	162.942
	0.0575921	47.5	719.802	1439.6	160.953
	0.058544	47.5	528.547	1057.09	118.187
	0.0592156	53	306.157	612.314	68.4588
	0.05937	53	971.844	1943.69	217.311
	0.0598555	53	196.444	392.889	43.9263
	0.0608804	53	190.514	381.028	42.6002
	0.0610121	47.5	323.948	647.896	72.437
	0.0628838	47.5	237.216	474.432	53.0431
	0.0634352	47.5	303.192	606.383	67.7957
	0.0638225	45	237.216	474.432	53.0431
	0.0644885	45	114.901	229.803	25.6928
	0.0649117	45	703.494	1406.99	157.306
	0.0652232	45	839.893	1679.79	187.806
	0.0658577	45	114.901	229.803	25.6928
	0.066216	45	455.899	911.799	101.942
	0.0667414	48	151.225	302.45	33.815
	0.0674589	45	257.972	515.945	57.6844
	0.0675997	42	424.024	848.047	94.8146
	0.0679189	45	360.272	720.544	80.5592
	0.0692117	45.5	192.738	385.476	43.0975
	0.069288	48.5	638.259	1276.52	142.719
	0.0698181	48.5	123.797	247.594	27.6819
	0.0699688	45.5	1204.61	2409.22	269.36
	0.070901	45.5	279.47	558.94	62.4914
	0.0712275	45.5	138.623	277.246	30.9971
	0.0718365	45.5	518.169	1036.34	115.866
	0.0724871	48.5	448.486	896.973	100.285
	0.0733413	45.5	263.161	526.323	58.8447
	0.0740294	45.5	291.331	582.662	65.1436
	0.0740359	44	203.116	406.232	45.4182
	0.0753863	44	397.337	794.674	88.8472
	0.0755521	48.5	824.326	1648.65	184.325
	0.0755561	46	689.409	1378.82	154.157
	0.076749	48.5	993.342	1986.68	222.118
	0.0776795	48.5	257.972	515.945	57.6844
	0.0781408	50.5	424.024	848.047	94.8146
	0.0786563	50.5	213.494	426.989	47.7388
	0.0801604	55.5	416.611	833.221	93.157
	0.0842813	52.5	681.996	1363.99	152.499
	0.0849916	52.5	396.595	793.191	88.6814
	0.0857363	52.5	879.182	1758.36	196.591
	0.0859034	48	149.743	299.485	33.4835
	0.0863598	52.5	162.345	324.689	36.3014
	0.0868511	49.5	291.331	582.662	65.1436
	0.0872091	52.5	117.125	234.251	26.19
	0.0874928	55	321.724	643.448	71.9397
	0.0881715	55	518.91	1037.82	116.032
	0.0890652	55	129.727	259.455	29.008
	0.0905096	55	1471.48	2942.96	329.033
	0.0918075	56.5	257.231	514.462	57.5186
	0.0936593	56.5	441.073	882.147	98.627
	0.0960991	55	214.236	428.471	47.9046
	0.096279	56.5	295.779	591.557	66.1381
	0.096543	56.5	409.939	819.878	91.6651
	0.0967831	56.5	177.171	354.341	39.6166
	0.0971923	56.5	306.898	613.796	68.6245
	0.0977172	56.5	138.623	277.246	30.9971
	0.098229	56.5	303.192	606.383	67.7957
	0.0990746	56.5	149.001	298.003	33.3177
	0.0994025	56.5	1025.96	2051.92	229.411
	0.0994655	58	178.653	357.307	39.9481
	0.0997593	58	1105.28	2210.56	247.148
	0.10087	53.5	750.937	1501.87	167.915
	0.101792	53.5	156.414	312.829	34.9753
	0.10273	45	484.069	968.138	108.241
	0.103565	45	1174.96	2349.92	262.729
	0.105054	44.5	378.804	757.609	84.7032
	0.105887	44.5	611.572	1223.14	136.752
	0.106562	48.5	657.533	1315.07	147.029
	0.106884	44.5	1029.67	2059.33	230.24
	0.107296	44.5	454.417	908.834	101.611
	0.108195	48.5	297.261	594.523	66.4696
	0.109111	45	200.151	400.302	44.7551
	0.109224	41.5	931.073	1862.15	208.194
	0.109425	39	1160.13	2320.27	259.414
	0.111529	41.5	427.73	855.46	95.6434
	0.111602	39	279.47	558.94	62.4914
	0.114729	39	252.783	505.567	56.5241
	0.115739	39	327.655	655.309	73.2658
	0.116218	39	394.372	788.743	88.1842
	0.116749	39	1232.78	2465.56	275.658
	0.118626	36.5	752.419	1504.84	168.246
	0.119016	39.5	348.411	696.822	77.9071
	0.11917	45	408.456	816.913	91.3336
	0.119642	45	480.362	960.725	107.412
	0.121044	39	381.769	763.539	85.3663
	0.121467	39	621.209	1242.42	138.907
	0.12183	43	263.903	527.806	59.0105
	0.121978	42.5	233.509	467.019	52.2143
	0.122563	42.5	340.998	681.996	76.2495
	0.123401	42.5	206.823	413.645	46.247
	0.12345	41.5	543.373	1086.75	121.502
	0.124305	42	338.774	677.548	75.7522
	0.124574	42	334.326	668.653	74.7576
	0.125627	42	244.629	489.258	54.7007
	0.125739	42	699.046	1398.09	156.311
	0.125924	42	571.542	1143.08	127.801
	0.12684	42	299.485	598.97	66.9669
	0.12729	42	385.476	770.952	86.1951
	0.127393	43.5	177.912	355.824	39.7823
	0.128378	42	125.28	250.559	28.0134
	0.131329	43.5	761.315	1522.63	170.235
	0.132774	42	945.899	1891.8	211.509
	0.133952	41	318.759	637.518	71.2767
	0.134752	42	121.573	243.146	27.1846
	0.136078	43.5	167.534	335.068	37.4617
	0.136132	42	141.588	283.177	31.6601
	0.139096	42	301.709	603.418	67.4642
	0.140731	41	327.655	655.309	73.2658
	0.142445	39.5	483.328	966.655	108.075
	0.143188	39.5	336.55	673.1	75.2549
	0.143502	42	670.876	1341.75	150.013
	0.14414	39.5	605.642	1211.28	135.426
	0.146344	40.5	1370.66	2741.33	306.49
	0.148234	43.5	773.176	1546.35	172.887
	0.148305	43.5	1354.36	2708.71	302.843
	0.148558	43.5	537.442	1074.88	120.176
	0.149835	42.5	187.549	375.098	41.9372
	0.150249	42.5	1025.22	2050.44	229.246
	0.15244	42	378.063	756.126	84.5375
	0.1542	42.5	1005.94	2011.89	224.936
	0.154321	42.5	885.853	1771.71	198.083
	0.155132	42.5	512.238	1024.48	114.54
	0.155965	42.5	337.291	674.583	75.4207
	0.15696	42.5	223.873	447.745	50.0594
	0.157987	42.5	225.355	450.71	50.391
	0.158569	43.5	640.483	1280.97	143.216
	0.158894	43.5	306.157	612.314	68.4588
	0.161035	44	226.838	453.676	50.7225
	0.161496	44	234.992	469.984	52.5458
	0.161823	44	777.624	1555.25	173.882
	0.162078	44	315.794	631.588	70.6136
	0.162866	44	997.048	1994.1	222.947
	0.163385	43	240.922	481.845	53.8719
	0.165692	43	392.889	785.778	87.8527
	0.16757	43	722.026	1444.05	161.45
	0.167624	45	220.907	441.815	49.3964
	0.169642	48	498.154	996.307	111.391
	0.16965	48	243.888	487.775	54.5349
	0.172158	48	908.834	1817.67	203.221
	0.172183	50.5	187.549	375.098	41.9372
	0.174906	50.5	991.118	1982.24	221.621
	0.175546	50.5	239.44	478.88	53.5404
	0.176906	50.5	338.774	677.548	75.7522
	0.176988	47	953.312	1906.62	213.167
	0.177359	43.5	165.31	330.62	36.9644
	0.178276	43.5	218.683	437.367	48.8991
	0.178867	41.5	220.166	440.332	49.2306
	0.17928	40	218.683	437.367	48.8991
	0.180046	39.5	1198.68	2397.36	268.033
	0.18089	40	412.904	825.808	92.3282
	0.183627	41.5	631.588	1263.18	141.227
	0.184214	43	351.376	702.752	78.5701
	0.184436	46.5	321.724	643.448	71.9397
	0.184879	43	163.827	327.655	36.6329
	0.186278	43	1088.97	2177.94	243.501
	0.186428	41.5	905.869	1811.74	202.558
	0.187317	41.5	512.238	1024.48	114.54
	0.18761	43	1421.81	2843.63	317.927
	0.188343	43	472.949	945.899	105.755
	0.189753	41.5	581.179	1162.36	129.956
	0.190697	40	283.918	567.836	63.486
	0.192466	40	213.494	426.989	47.7388
	0.192657	41.5	249.818	499.636	55.861
	0.19271	42	1023.74	2047.47	228.914
	0.193543	42	225.355	450.71	50.391
	0.193796	42	584.886	1169.77	130.784
	0.194859	43	415.869	831.739	92.9912
	0.195681	45.5	438.85	877.699	98.1298
	0.196005	48.5	596.746	1193.49	133.437
	0.196654	48.5	175.688	351.376	39.2851
	0.197194	45.5	172.723	345.446	38.622
	0.198048	42	1492.24	2984.47	333.674
	0.198258	38.5	759.832	1519.66	169.904
	0.198608	38.5	752.419	1504.84	168.246
	0.199768	38.5	280.211	560.423	62.6572
	0.199791	38.5	151.966	303.933	33.9807
	0.201114	38.5	144.553	289.107	32.3231
	0.202894	38.5	995.566	1991.13	222.615
	0.203066	41.5	232.768	465.536	52.0486
	0.203633	41.5	849.53	1699.06	189.961
	0.204096	45	194.962	389.924	43.5948
	0.204301	45	541.89	1083.78	121.17
	0.205395	41.5	274.281	548.562	61.3311
	0.206186	45	412.163	824.326	92.1624
	0.20773	43.5	253.525	507.049	56.6898
	0.212119	43.5	437.367	874.734	97.7982
	0.212771	39	229.803	459.606	51.3855
	0.214353	36	244.629	489.258	54.7007
	0.214677	36	177.912	355.824	39.7823
	0.214722	39	1017.06	2034.13	227.422
	0.216429	43.5	249.077	498.154	55.6953
	0.221211	46	210.529	421.058	47.0758
	0.222643	46	269.833	539.666	60.3365
	0.225172	49	181.618	363.237	40.6111
	0.226797	49	1459.62	2919.24	326.381
	0.230563	51.5	134.917	269.833	30.1683
	0.234804	49	1240.94	2481.87	277.482
	0.236375	46	155.673	311.346	34.8095
	0.2394	49	423.282	846.565	94.6488
	0.24027	51.5	522.616	1045.23	116.861
	0.243557	49	153.449	306.898	34.3123
	0.245558	49	819.136	1638.27	183.164
	0.246562	49	1372.15	2744.29	306.821
	0.249503	49	1060.8	2121.6	237.202
	0.25259	49	395.854	791.708	88.5157
	0.253356	45	592.299	1184.6	132.442
	0.257359	45	309.122	618.244	69.1218
	0.259287	49.5	383.252	766.504	85.6978
	0.263619	45	229.062	458.123	51.2198
	0.278858	44.5	458.865	917.729	102.605
	0.283532	43	355.083	710.165	79.3989
	0.286527	43	403.267	806.534	90.1733
	0.289102	44.5	317.276	634.553	70.9452
	0.291975	43	270.575	541.149	60.5023
	0.292555	43	472.949	945.899	105.755
	0.297641	42	313.57	627.14	70.1164
	0.298415	41.5	752.419	1504.84	168.246
	0.299777	39	593.781	1187.56	132.774
	0.300824	39	1059.32	2118.64	236.871
	0.307242	39	661.24	1322.48	147.858
	0.310258	41.5	286.142	572.284	63.9833
	0.318786	44.5	913.282	1826.56	204.216
	0.319949	47	326.913	653.827	73.1
	0.323067	47	627.14	1254.28	140.233
	0.332783	47	1021.51	2043.02	228.417
	0.351319	50	279.47	558.94	62.4914

## Sheet: Figure 3
Figure 3a,b: Figure 3. Growth patterns and growth associations using 993 linear tumors. Across 993 linear tumors from PCAWG consortium we expect an under-selection mutation to be associated with periods of positive growth (see also ‘Positive growth enrichment’ in Supplementary Methods). We compared several mutation types (driver mutation, mutation within geneX, within GO categoryX), to a random d…
Low coverage CNS-oligo tumor							Low coverage thyroid-ac tumor
Mutation order	PCAWG driver	T_g	r positive	r negative	scalar multiplier k		Mutation order	PCAWG driver	T_g	r positive	r negative	scalar multiplier k
51	0	genTime=4.651839	0.0142931	0	1.23358		151		genTime=105.5754	0.0156758	0	2.35171
52	0	genTime=5.10238	0.015163	0	1.25821		152		genTime=122.4023	0.0140101	0	2.19213
53	0	genTime=6.018348	0.0153024	0	1.27142		153		genTime=153	0.00918217	0	1.60046
54	0	genTime=7.356697	0.0132071	0	1.23493		154		genTime=154	0.00866189	0	1.56589
55	0	genTime=8.878826	0.0111469	0	1.19739		155		genTime=155	0.00824508	0	1.53983
56	0	genTime=9.501706	0.0110513	0	1.19935		156		genTime=156	0.0082036	0	1.54547
57	0	genTime=10.64407	0.010282	0	1.18738		157		genTime=157	0.00838974	0	1.57151
58	0	genTime=10.50673	0.0116384	0	1.22294		158		genTime=158	0.00783716	0	1.53084
59	0	genTime=12.42215	0.0100781	0	1.19454		159		genTime=159	0.00777168	0	1.5406
60	0	genTime=11.14726	0.0130936	0	1.28164		160		genTime=160	0.00705194	0	1.48304
61	0	genTime=17.89951	0.00645547	0	1.11826		161		genTime=161	0.00705194	0	1.489
62	0	genTime=21.33071	0.00451913	0	1.05717		162		genTime=162	0.00704035	0	1.49331
63	0	genTime=21.33071	0	-0.000827704			163		genTime=163	0.00684426	0	1.48144
64	0	genTime=28.87252	0.000279725	0	0.754598		164		genTime=164	0.00643387	0	1.45046
65	0	genTime=28.74439	0.000296302	1.11022e-16	0.758152		165		genTime=165	0.00711894	0	1.51475
67	0	genTime=	0	-0.000597059			166		genTime=166	0.00690728	0	1.5082
68	0	genTime=	0	-0.00179224			167		genTime=167	0.00650253	0	1.47655
69	0	genTime=	0	-0.000606107			168		genTime=168	0.00650253	0	1.48147
70	0	genTime=	0	-0.000902409			169		genTime=169	0.00639234	0	1.48354
71	0	genTime=8.043125	0.00851722	0	1.14724		170		genTime=170	0.00639234	0	1.48897
72	0	genTime=8.607357	0.00884342	0	1.16006		171		genTime=171	0.00639234	0	1.49463
73	0	genTime=9.556663	0.00884342	0	1.16492		172		genTime=172	0.00639234	0	1.50087
74	0	genTime=11.76773	0.00683557	0	1.11263		173		genTime=173	0.00517686	0	1.39196
75	0	genTime=12.75363	0.00642738	0	1.10316		174		genTime=174	0.00517686	0	1.39538
76	0	genTime=14.24534	0.0055223	0	1.07636		175		genTime=175	0.00504217	0	1.38658
77	0	genTime=14.78747	0.00557425	0	1.08007		176		genTime=176	0.00504217	0	1.3904
78	0	genTime=15.05696	0.00584827	0	1.09126		177		genTime=177	0.00490471	0	1.38606
79	0	genTime=15.66229	0.00584962	0	1.09377		178		genTime=178	0.00447446	0	1.34869
80	0	genTime=16.25197	0.00596345	0	1.10021		179		genTime=179	0.00447446	0	1.35178
81	1	genTime=19.49704	0.00415271	0	1.03762		180		genTime=180	0.0047708	0	1.38739
82	0	genTime=16.40136	0.00652512	0	1.12247		181		genTime=181	0.00447446	0	1.36227
83	0	genTime=17.86635	0.00565947	0	1.09534		182		genTime=182	0.00462098	0	1.37952
84	0	genTime=19.58682	0.00480675	0	1.06619		183		genTime=183	0.00446772	0	1.36765
85	0	genTime=19.72728	0.00474914	0	1.06441		184		genTime=184	0.00493111	0	1.41627
86	0	genTime=19.63746	0.00489272	0	1.0704		185		genTime=185	0.00477785	0	1.40477
87	0	genTime=22.02013	0.00380898	0	1.02931		186		genTime=186	0.00462098	0	1.39754
88	0	genTime=23.61269	0.00318777	0	1.00289		187		genTime=187	0.00477785	0	1.41728
89	0	genTime=23.75238	0.00322795	0	1.00539		188		genTime=188	0.00510312	0	1.45399
90	0	genTime=25.58165	0.00266968	0	0.979348		189		genTime=189	0.00510312	0	1.46455
91	0	genTime=26.71469	0.00237122	0	0.963983		190		genTime=190	0.00477785	0	1.43506
92	0	genTime=29.5259	0.00161898	0	0.917711		191		genTime=191	0.00510312	0	1.47373
93	0	genTime=29.96539	0.00163965	0	0.919903		192		genTime=192	0.00494625	0	1.4615
94	0	genTime=31.81781	0.0012912	0	0.893655		193		genTime=193	0.00494625	0	1.46636
95	0	genTime=33.84317	0.000934039	0	0.860333		194		genTime=194	0.0047856	0	1.45405
96	0	genTime=22.99856	0.00427117	0	1.05568		195		genTime=195	0.00479415	0	1.45903
97	0	genTime=15.45207	0.00734669	0	1.1621		196		genTime=196	0.0051546	0	1.50989
98	0	genTime=13.87336	0.00813955	0	1.18748		197		genTime=197	0.00444319	0	1.43444
99	0	genTime=16.54244	0.00699355	0	1.1529		198		genTime=198	0.00498143	0	1.49811
100	0	genTime=14.80909	0.00780777	0	1.17869		199		genTime=199	0.00462098	0	1.46753
101	0	genTime=9.797602	0.00847298	0	1.18539		200		genTime=200	0.00368046	0	1.36233
102	0	genTime=11.04581	0.00803813	0	1.17561		201		genTime=201	0.00368046	0	1.36453
103	0	genTime=11.867	0.00808563	0	1.18119		202		genTime=202	0.00347531	0	1.343
104	0	genTime=14.35892	0.00671407	0	1.13826		203		genTime=203	0.00326365	0	1.3204
105	0	genTime=15.77967	0.00620692	0	1.12332		204		genTime=204	0.00326365	0	1.32265
106	0	genTime=16.81398	0.00596205	0	1.11806		205		genTime=205	0.0036241	0	1.3709
107	0	genTime=18.78205	0.00529402	0	1.09583		206		genTime=206	0.00326365	0	1.3306
108	0	genTime=20.01852	0.00504556	0	1.0886		207		genTime=207	0.00326365	0	1.33301
109	0	genTime=21.48176	0.00472604	0	1.07822		208		genTime=208	0.00317949	0	1.32451
110	0	genTime=21.91206	0.00489548	0	1.08738		209		genTime=209	0.00356055	0	1.37156
111	0	genTime=20.57979	0.00567984	0	1.11924		210		genTime=210	0.00356055	0	1.37333
112	0	genTime=16.96347	0.00757686	0	1.19159		211		genTime=211	0.00373077	0	1.39947
113	0	genTime=19.31399	0.00659246	0	1.15816		212		genTime=212	0.00332661	0	1.35199
114	0	genTime=20.56643	0.00619039	0	1.14436		213		genTime=213	0.00283255	0	1.2916
115	0	genTime=21.52965	0.00587787	0	1.13408		214		genTime=214	0.00391858	0	1.42442
116	0	genTime=19.76228	0.00664976	0	1.16431		215		genTime=215	0.00462098	0	1.50886
117	0	genTime=21.4427	0.0060738	0	1.14399		216		genTime=216	0.00437853	0	1.48002
118	0	genTime=20.02269	0.00663733	0	1.16717		217		genTime=217	0.00511503	0	1.56844
119	0	genTime=21.78741	0.00606136	0	1.14615		218		genTime=218	0.00511503	0	1.56887
120	0	genTime=20.48823	0.00656243	0	1.16723		219		genTime=219	0.00588259	0	1.6633
121	0	genTime=22.38536	0.00597133	0	1.14533		220		genTime=220	0.00588259	0	1.67863
122	0	genTime=22.10928	0.00611317	0	1.15185		221		genTime=221	0.00534898	0	1.61179
123	0	genTime=23.30996	0.00581507	0	1.14163		222		genTime=222	0.00534898	0	1.62515
124	0	genTime=24.89804	0.00543615	0	1.1284		223		genTime=223	0.00485492	0	1.56329
125	0	genTime=22.55501	0.00616774	0	1.15772		224		genTime=224	0.00534898	0	1.62753
126	0	genTime=21.49609	0.00654532	0	1.17282		225		genTime=225	0.00534898	0	1.65514
127	0	genTime=20.70532	0.00685304	0	1.18862		226		genTime=226	0.00416103	0	1.49465
128	0	genTime=23.99621	0.00602175	0	1.15825		227		genTime=227	0.00416103	0	1.49521
129	0	genTime=25.82851	0.00561684	0	1.14383		228		genTime=228	0.00416103	0	1.49611
130	0	genTime=25.51995	0.00578078	0	1.15144		229		genTime=229	0.00391858	0	1.46514
131	0	genTime=26.24806	0.00567984	0	1.15116		230		genTime=230	0.00391858	0	1.47298
132	0	genTime=28.4939	0.00527355	0	1.13546		231		genTime=231	0.00323672	0	1.38283
133	0	genTime=29.72275	0.00508005	0	1.12877		232		genTime=232	0.00297525	0	1.35189
134	0	genTime=28.3015	0.00547295	0	1.14647		233		genTime=233	0.00257108	0	1.29628
135	0	genTime=31.5232	0.00487703	0	1.12179		234		genTime=234	0.00229894	0	1.25762
136	0	genTime=31.19049	0.00502092	0	1.12929		235		genTime=235	0.00297525	0	1.35305
137	0	genTime=32.12578	0.00493281	0	1.12732		236		genTime=236	0.00297525	0	1.35757
138	0	genTime=33.02445	0.00487703	0	1.12808		237		genTime=237	0.00229894	0	1.26163
139	0	genTime=39.43624	0.00392042	0	1.08536		238		genTime=238	0.00229894	0	1.26203
140	0	genTime=40.85834	0.00378066	0	1.07928		239		genTime=239	0.00229894	0	1.26263
141	0	genTime=40.46994	0.00391672	0	1.08728		240		genTime=240	0.00171886	0	1.17407
142	0	genTime=40.07316	0.00405465	0	1.09542		241		genTime=241	0.00171886	0	1.17446
143	0	genTime=44.6204	0.00349895	0	1.06837		242		genTime=242	0.00241937	0	1.28087
144	0	genTime=45.59958	0.0034427	0	1.06637		243		genTime=243	0.00241937	0	1.28151
145	0	genTime=45.12761	0.00358063	0	1.0746		244		genTime=244	0.00241937	0	1.28496
146	0	genTime=42.15301	0.00405465	0	1.10017		245		genTime=245	0.00241937	0	1.28564
147	0	genTime=49.19502	0.00322288	0	1.05785		246		genTime=246	0.00241937	0	1.28613
148	0	genTime=53.2204	0.00280615	0	1.0346		247		genTime=247	0.00241937	0	1.28684
149	0	genTime=51.30376	0.00305382	0	1.04925		248		genTime=248	0.00241937	0	1.28775
150	0	genTime=55.81768	0.00262364	0	1.02472		249		genTime=249	0.00241937	0	1.28887
151	0	genTime=16.06143	0.00637505	0	1.17385		250		genTime=250	0.00241937	0	1.29021
152	0	genTime=16.68614	0.00642462	0	1.1801		251		genTime=251	0.00241937	0	1.29177
153	0	genTime=17.84739	0.00629641	0	1.17765		252		genTime=252	0.00241937	0	1.29636
154	0	genTime=20.59379	0.00553891	0	1.14494		253		genTime=253	0.00241937	0	1.298
155	0	genTime=21.88061	0.00531385	0	1.13634		254		genTime=254	0.00241937	0	1.29946
156	0	genTime=23.11871	0.0051105	0	1.12809		255		genTime=255	0.00212302	0	1.25601
157	0	genTime=23.44837	0.00517945	0	1.13332		256		genTime=256	0.00284963	0	1.36488
158	0	genTime=24.46721	0.00505932	0	1.12905		257		genTime=257	0.00255328	0	1.3233
159	0	genTime=24.6309	0.00516485	0	1.1356		258		genTime=258	0.00255328	0	1.32485
160	0	genTime=25.37045	0.00513405	0	1.13572		259		genTime=259	0.00224315	0	1.27997
161	0	genTime=27.55422	0.00472123	0	1.11688		260		genTime=260	0.00224315	0	1.28151
162	0	genTime=27.68918	0.004822	0	1.12394		261		genTime=261	0.00224315	0	1.28326
163	0	genTime=31.12495	0.00416824	0	1.09252		262		genTime=262	0.0027031	0	1.35304
164	0	genTime=32.28903	0.00402877	0	1.08635		263		genTime=263	0.00237783	0	1.30651
165	0	genTime=32.94363	0.00397182	0	1.08463		264		genTime=264	0.00237783	0	1.30808
166	0	genTime=33.53962	0.00394122	0	1.08394		265		genTime=265	0.00319715	0	1.42845
167	0	genTime=33.38491	0.00403452	0	1.08955		266		genTime=266	0.00287189	0	1.38383
168	0	genTime=34.84948	0.00384015	0	1.08061		267		genTime=267	0.00287189	0	1.39037
169	0	genTime=35.90962	0.00373077	0	1.07564		268		genTime=268	0.00237783	0	1.31844
170	0	genTime=35.45498	0.00387113	0	1.08409		269		genTime=269	0.00237783	0	1.32025
171	0	genTime=35.42997	0.00393466	0	1.08843		270		genTime=270	0.00203588	0	1.27049
172	0	genTime=35.12056	0.00404756	0	1.09542		271		genTime=271	0.00121548	0	1.12478
173	0	genTime=35.78644	0.00400752	0	1.09419		272		genTime=272	0.00203588	0	1.27292
174	0	genTime=36.24884	0.00400038	0	1.09493		273		genTime=273	0.00167543	0	1.21443
175	0	genTime=38.29702	0.0037621	0	1.0834		274		genTime=274	0.00121548	0	1.12837
176	0	genTime=39.61484	0.00364744	0	1.07814		275		genTime=275	0.00203588	0	1.2782
177	0	genTime=37.38883	0.00402712	0	1.09929		276		genTime=276	0.00203588	0	1.27924
178	0	genTime=37.36812	0.00410331	0	1.10521		277		genTime=277	0.00203588	0	1.28049
179	0	genTime=41.44732	0.0036241	0	1.08068		278		genTime=278	0.00203588	0	1.28195
180	0	genTime=41.68137	0.00366698	0	1.08427		279		genTime=279	0.00203588	0	1.28363
181	0	genTime=43.29593	0.00353752	0	1.07828		280		genTime=280	0.00167543	0	1.2229
182	0	genTime=40.65487	0.00393558	0	1.10114		281		genTime=281	0.00252993	0	1.37103
183	0	genTime=41.95353	0.0038406	0	1.09725		282		genTime=282	0.00203588	0	1.29134
184	0	genTime=42.2093	0.00388404	0	1.10072		283		genTime=283	0.00167543	0	1.22918
185	0	genTime=44.34908	0.00369707	0	1.09171		284		genTime=284	0.00129437	0	1.15721
186	0	genTime=44.95657	0.00369707	0	1.09276		285		genTime=285	0.00129437	0	1.1593
187	0	genTime=46.42805	0.00360637	0	1.0888		286		genTime=286	0.000430257	0	0.934368
188	0	genTime=43.69189	0.00398151	0	1.11054		287		genTime=287	0.00129437	0	1.16183
189	0	genTime=43.28594	0.00410124	0	1.11818		288		genTime=288	0.000834421	0	1.05818
190	0	genTime=46.45804	0.00382534	0	1.10442		289		genTime=288	0	-0.000430257
191	0	genTime=45.09123	0.00404091	0	1.11913		290		genTime=288	0	-0.000890209
192	0	genTime=50.04108	0.0036136	0	1.09684		291		genTime=288	0	-0.000890209
193	0	genTime=51.74068	0.00351836	0	1.09273		292		genTime=288	0	-0.00138426
194	0	genTime=50.64145	0.00368298	0	1.10323		293		genTime=288	0	-0.00138426
195	0	genTime=52.37391	0.00358636	0	1.09908		294		genTime=288	0	-0.00232204
196	0	genTime=50.20266	0.00385177	0	1.11572		295		genTime=288	0	-0.00232204
197	0	genTime=56.83793	0.00332058	0	1.08609		296		genTime=288	0	-0.00138426
198	0	genTime=59.99984	0.00311223	0	1.0743		297		genTime=288	0	-0.00138426
199	0	genTime=58.86908	0.00324986	0	1.08353		298		genTime=288	0	-0.000459952
200	0	genTime=58.5847	0.0033172	0	1.08841		299		genTime=288	0	-0.00138426
201	0	genTime=59.91536	0.00326365	0	1.08612		300		genTime=288	0	-0.00138426
202	0	genTime=60.65463	0.00326365	0	1.08765		301		genTime=301	0.000459952	0	0.940628
203	0	genTime=55.21831	0.00374381	0	1.11741		302		genTime=302	0.000459952	0	0.94022
204	0	genTime=55.93234	0.00374381	0	1.11892		303		genTime=303	0.000459952	0	0.939701
205	0	genTime=54.87095	0.00388764	0	1.12841		304		genTime=303	0	0
206	0	genTime=56.94412	0.00378347	0	1.12401		305		genTime=303	0	0
207	0	genTime=48.17729	0.00457104	0	1.16986		306		genTime=306	0.000890209	0	1.0628
208	0	genTime=49.49543	0.00452073	0	1.16915		307		genTime=307	0.000890209	0	1.06277
209	0	genTime=48.54942	0.0046713	0	1.17979		308		genTime=308	0.00129437	0	1.15223
210	0	genTime=51.75468	0.00447003	0	1.17075		309		genTime=309	0.00129437	0	1.15164
211	0	genTime=61.36983	0.00378656	0	1.13239		310		genTime=310	0.000890209	0	1.06157
212	0	genTime=68.11151	0.00336558	0	1.10775		311		genTime=311	0.000890209	0	1.06112
213	0	genTime=66.3487	0.00350729	0	1.11706		312		genTime=312	0.00178843	0	1.24519
214	0	genTime=54.91441	0.00433725	0	1.16619		313		genTime=313	0.00129437	0	1.15029
215	0	genTime=52.32781	0.00456326	0	1.18035		314		genTime=314	0.00129437	0	1.14971
216	0	genTime=58.12333	0.00415295	0	1.15771		315		genTime=315	0.00129437	0	1.14928
217	0	genTime=53.67029	0.00450298	0	1.17823		316		genTime=316	0.00129437	0	1.149
218	0	genTime=53.11761	0.0045601	0	1.18193		317		genTime=317	0.000890209	0	1.05976
219	0	genTime=53.40061	0.0045601	0	1.18334		318		genTime=318	0.000890209	0	1.05956
220	0	genTime=55.36367	0.00443664	0	1.17705		319		genTime=319	0.000890209	0	1.05977
221	0	genTime=53.94403	0.00455897	0	1.18454		320		genTime=320	0.000890209	0	1.05951
222	0	genTime=47.52566	0.00506348	0	1.21296		321		genTime=321	0.000890209	0	1.05908
223	0	genTime=45.39777	0.00525638	0	1.22636		322		genTime=322	0.000890209	0	1.05876
224	0	genTime=49.13243	0.00499491	0	1.21394		323		genTime=323	0.000890209	0	1.05856
225	0	genTime=56.3995	0.00449399	0	1.18731		324		genTime=324	0.000890209	0	1.05848
226	0	genTime=57.65216	0.00442958	0	1.18429		325		genTime=325	0.000890209	0	1.05851
227	0	genTime=54.08843	0.00468602	0	1.20026		326		genTime=326	0.000890209	0	1.05896
228	0	genTime=50.65699	0.00494625	0	1.2156		327		genTime=327	0.000430257	0	0.925149
229	0	genTime=49.05282	0.00508093	0	1.22379		328		genTime=328	0.000890209	0	1.05903
230	0	genTime=45.53543	0.00535875	0	1.2398		329		genTime=329	0.000890209	0	1.05925
231	0	genTime=43.89699	0.00550213	0	1.24969		330		genTime=330	0.000430257	0	0.924956
232	0	genTime=47.8141	0.00523054	0	1.23665		331		genTime=330	0	0
233	0	genTime=48.11203	0.00523054	0	1.23746		332		genTime=330	0	0
234	0	genTime=51.2064	0.00503348	0	1.2294		333		genTime=330	0	0
235	0	genTime=55.83615	0.00475567	0	1.21447		334		genTime=330	0	0
236	0	genTime=57.3085	0.00468866	0	1.2115		335		genTime=330	0	0
237	0	genTime=58.88106	0.00462098	0	1.20954		336		genTime=330	0	-0.000430257
238	0	genTime=55.99823	0.00482613	0	1.22345		337		genTime=330	0	-0.000890209
239	0	genTime=55.43891	0.00489313	0	1.22845		338		genTime=330	0	-0.000890209
240	0	genTime=59.28825	0.00469007	0	1.21775		339		genTime=330	0	-0.00129437
241	0	genTime=53.95303	0.00504217	0	1.24027		340		genTime=330	0	-0.00178843
242	0	genTime=60.30365	0.00469153	0	1.22104		341		genTime=330	0	-0.00178843
243	0	genTime=60.86567	0.00469153	0	1.22217		342		genTime=330	0	-0.00178843
244	0	genTime=55.25371	0.00505124	0	1.24539		343		genTime=330	0	-0.000890209
245	0	genTime=60.78034	0.00476436	0	1.23		344		genTime=330	0	-0.00129437
246	0	genTime=61.24483	0.00476751	0	1.23244		345		genTime=330	0	-0.00129437
247	0	genTime=63.11212	0.00469465	0	1.22927		346		genTime=330	0	-0.000430257
248	0	genTime=60.88101	0.00484447	0	1.24039		347		genTime=330	0	-0.000890209
249	0	genTime=65.67731	0.00462098	0	1.2284		348		genTime=330	0	-0.00129437
250	0	genTime=62.07241	0.00484447	0	1.2429		349		genTime=330	0	-0.000430257
251	0	genTime=58.61697	0.00507059	0	1.2576		350		genTime=330	0	-0.000890209
252	0	genTime=64.79059	0.00477424	0	1.24157		351		genTime=330	0	-0.00129437
253	0	genTime=67.00416	0.00469805	0	1.2385		352		genTime=330	0	-0.00129437
254	0	genTime=54.47175	0.0054062	0	1.28297		353		genTime=330	0	-0.00129437
255	0	genTime=55.17257	0.0054062	0	1.28467		354		genTime=330	0	-0.00129437
256	0	genTime=52.91371	0.00557499	0	1.29619		355		genTime=330	0	-0.00129437
257	0	genTime=54.42574	0.00552215	0	1.29462		356		genTime=330	0	-0.00178843
258	0	genTime=56.45818	0.00544507	0	1.29175		357		genTime=330	0	-0.000890209
259	0	genTime=53.93632	0.00562286	0	1.30573		358		genTime=330	0	-0.000890209
260	0	genTime=59.38467	0.0053671	0	1.29441		359		genTime=330	0	-0.000890209
261	0	genTime=60.17028	0.0053671	0	1.29628		360		genTime=330	0	-0.000890209
262	0	genTime=61.02586	0.0053671	0	1.29826		361		genTime=330	0	0
263	0	genTime=66.68137	0.00512755	0	1.28583		362		genTime=330	0	-0.000459952
264	0	genTime=71.06838	0.00496294	0	1.27781		363		genTime=363	0.000459952	0	0.931729
265	0	genTime=72.08251	0.00496294	0	1.28328		364		genTime=364	0.00138426	0	1.16037
266	0	genTime=85.25954	0.0044522	0	1.25355		365		genTime=365	0.000890209	0	1.05479
267	0	genTime=59.07503	0.00567581	0	1.33109		366		genTime=366	0.000890209	0	1.05498
268	0	genTime=56.18411	0.00586906	0	1.34499		367		genTime=367	0.000890209	0	1.0553
269	0	genTime=56.26024	0.00590346	0	1.34908		368		genTime=368	0.000890209	0	1.05602
270	0	genTime=57.09184	0.00590346	0	1.35132		369		genTime=369	0.00129437	0	1.14531
271	0	genTime=57.14844	0.00593982	0	1.35562		370		genTime=370	0.00129437	0	1.14567
272	0	genTime=52.36792	0.0062364	0	1.37604		371		genTime=371	0.000890209	0	1.05717
273	0	genTime=49.21026	0.006455	0	1.39186		372		genTime=372	0.000890209	0	1.0575
274	0	genTime=51.60455	0.00637008	0	1.38931		373		genTime=373	0.000459952	0	0.934394
275	0	genTime=55.74388	0.00619691	0	1.38135		374		genTime=374	0.00138426	0	1.16424
276	0	genTime=56.74844	0.00619691	0	1.38755		375		genTime=375	0.00138426	0	1.16577
277	0	genTime=62.30658	0.00597831	0	1.38033		376		genTime=375	0	0
278	0	genTime=64.29426	0.00592841	0	1.383		377		genTime=375	0	0
279	0	genTime=65.24446	0.00592841	0	1.38898		378		genTime=375	0	0
280	0	genTime=68.14558	0.00583646	0	1.38537		379		genTime=379	0.000954006	0	1.07353
281	0	genTime=69.12144	0.00583646	0	1.38796		380		genTime=380	0.000459952	0	0.934499
282	0	genTime=75.69631	0.00558265	0	1.373		381		genTime=380	0	0
283	0	genTime=76.5341	0.00558265	0	1.37826		382		genTime=380	0	0
284	0	genTime=79.81341	0.00548239	0	1.37358		383		genTime=383	0.000494053	0	0.945535
285	0	genTime=72.5673	0.00581659	0	1.39829		384		genTime=384	0.000494053	0	0.945288
286	0	genTime=65.68255	0.00615781	0	1.42385		385		genTime=385	0.000494053	0	0.945124
287	0	genTime=68.781	0.00605904	0	1.41975		386		genTime=386	0.000494053	0	0.94485
288	0	genTime=74.39435	0.005857	0	1.40857		387		genTime=386	0	-0.000494053
289	0	genTime=88.7786	0.00532338	0	1.37431		388		genTime=388	0.000494053	0	0.944244
290	0	genTime=95.90495	0.00509737	0	1.36361		389		genTime=389	0.000494053	0	0.943752
291	0	genTime=93.48488	0.00521134	0	1.3735		390		genTime=389	0	0
292	0	genTime=101.0539	0.00498143	0	1.35933		391		genTime=389	0	0
293	0	genTime=109.3542	0.00474331	0	1.34702		392		genTime=389	0	-0.000459952
294	0	genTime=118.5509	0.00450086	0	1.33165		393		genTime=389	0	-0.000459952
295	0	genTime=111.145	0.00474331	0	1.35064		394		genTime=389	0	-0.000459952
296	0	genTime=116.2312	0.00462098	0	1.34637		395		genTime=389	0	0
297	0	genTime=140.848	0.00399747	0	1.30227		396		genTime=389	0	0
298	0	genTime=147.4168	0.00386546	0	1.29572		397		genTime=389	0	-0.000459952
299	0	genTime=127.794	0.00436938	0	1.33757		398		genTime=389	0	-0.000459952
300	0	genTime=123.9232	0.00449637	0	1.34877		399		genTime=389	0	-0.000890209
301	0	genTime=115.6213	0.00474797	0	1.36906		400		genTime=389	0	-0.000890209
302	0	genTime=125.6922	0.00449153	0	1.35136		401		genTime=389	0	-0.000890209
303	0	genTime=121.4807	0.00462098	0	1.36223		402		genTime=389	0	-0.000430257
304	0	genTime=127.2022	0.0044863	0	1.35347		403		genTime=389	0	-0.000890209
305	0	genTime=138.979	0.00420848	0	1.33875		404		genTime=389	0	-0.000890209
306	0	genTime=170.3226	0.00355203	0	1.28811		405		genTime=389	0	0
307	0	genTime=151.7743	0.00394701	0	1.32055		406		genTime=389	0	0
308	0	genTime=140.7687	0.00420848	0	1.34192		407		genTime=389	0	0
309	0	genTime=141.4684	0.00420848	0	1.34313		408		genTime=389	0	-0.000834421
310	0	genTime=109.8656	0.00504217	0	1.40794		409		genTime=389	0	-0.000834421
311	0	genTime=110.558	0.00504217	0	1.41339		410		genTime=389	0	-0.000834421
312	0	genTime=121.7644	0.00475844	0	1.39341		411		genTime=389	0	0
313	0	genTime=116.9706	0.00490471	0	1.40612		412		genTime=389	0	-0.000404164
314	0	genTime=107.0412	0.00520106	0	1.43464		413		genTime=389	0	-0.000404164
315	0	genTime=118.4197	0.00490471	0	1.41315		414		genTime=414	0.000404164	0	0.90107
316	0	genTime=130.1153	0.00462098	0	1.39219		415		genTime=415	0.000404164	0	0.900911
317	0	genTime=113.8973	0.0050607	0	1.43243		416		genTime=416	0.000404164	0	0.900842
318	0	genTime=125.9998	0.00476436	0	1.41058		417		genTime=417	0.000404164	0	0.900549
319	0	genTime=138.7317	0.00447446	0	1.38874		418		genTime=417	0	-0.000404164
320	0	genTime=121.3804	0.00491733	0	1.42572		419		genTime=419	0.000404164	0	0.900247
321	0	genTime=127.936	0.0047708	0	1.41968		420		genTime=420	0.000404164	0	0.900129
322	0	genTime=128.7044	0.0047708	0	1.42548		421		genTime=420	0	0
323	0	genTime=148.9277	0.00432464	0	1.38973		422		genTime=420	0	-0.000404164
324	0	genTime=130.0651	0.0047708	0	1.42832		423		genTime=423	0.000404164	0	0.89918
325	0	genTime=137.1355	0.00462098	0	1.42138		424		genTime=423	0	0
326	0	genTime=158.8844	0.00417137	0	1.38459		425		genTime=423	0	0
327	0	genTime=159.7815	0.00417137	0	1.38608		426		genTime=426	0.000404164	0	0.897688
328	0	genTime=160.8223	0.00417137	0	1.39126		427		genTime=426	0	0
329	0	genTime=205.8419	0.0034055	0	1.32483		428		genTime=426	0	0
330	0	genTime=188.8688	0.00368923	0	1.35124		429		genTime=426	0	0
331	0	genTime=200.0682	0.00352045	0	1.33725		430		genTime=426	0	-0.000381056
332	0	genTime=212.3067	0.00334728	0	1.3227		431		genTime=426	0	-0.000741504
333	0	genTime=213.3061	0.00334728	0	1.32626		432		genTime=426	0	-0.00114567
334	0	genTime=249.1492	0.00288576	0	1.28424		433		genTime=426	0	-0.00114567
335	0	genTime=215.26	0.00334728	0	1.32865		434		genTime=426	0	-0.00148762
336	0	genTime=196.4975	0.00364362	0	1.35668		435		genTime=426	0	-0.00148762
337	0	genTime=197.477	0.00364362	0	1.35803		436		genTime=426	0	-0.00191788
338	0	genTime=198.6123	0.00364362	0	1.36253		437		genTime=426	0	-0.00191788
339	0	genTime=220.0618	0.00334728	0	1.337		438		genTime=426	0	-0.0027031
340	0	genTime=221.5332	0.00334728	0	1.33877		439		genTime=426	0	-0.00319715
341	0	genTime=164.2745	0.00429571	0	1.4271		440		genTime=426	0	-0.00237783
342	0	genTime=219.791	0.0034055	0	1.34993		441		genTime=426	0	-0.00237783
343	0	genTime=260.5605	0.00290212	0	1.30241		442		genTime=426	0	-0.0027031
344	0	genTime=279.589	0.0027031	0	1.2833		443		genTime=426	0	-0.0027031
345	0	genTime=280.611	0.0027031	0	1.28424		444		genTime=426	0	-0.00237783
346	0	genTime=302.3834	0.00249796	0	1.26412		445		genTime=426	0	-0.0027031
347	0	genTime=327.1624	0.0022863	0	1.2439		446		genTime=426	0	-0.0027031
348	0	genTime=348	0.00177135	0	1.18545		447		genTime=426	0	-0.0027031
349	0	genTime=349	0.00177135	0	1.18622		448		genTime=426	0	-0.0027031
350	0	genTime=350	0.00177135	0	1.18797		449		genTime=426	0	-0.00319715
351	0	genTime=351	0.00148762	0	1.15238		450		genTime=426	0	-0.00350729
352	0	genTime=352	0.00198995	0	1.21738		451		genTime=426	0	-0.0027031
353	0	genTime=353	0.00177135	0	1.19169		452		genTime=426	0	-0.0027031
354	0	genTime=354	0.0020677	0	1.22901		453		genTime=426	0	-0.00301323
355	0	genTime=355	0.0020677	0	1.2295		454		genTime=426	0	-0.00350729
356	0	genTime=356	0.0020677	0	1.22993		455		genTime=426	0	-0.0027031
357	0	genTime=357	0.00184169	0	1.20423		456		genTime=426	0	-0.00301323
358	0	genTime=358	0.00154534	0	1.16718		457		genTime=426	0	-0.00301323
359	0	genTime=359	0.00154534	0	1.16751		458		genTime=426	0	-0.00350729
360	0	genTime=360	0.0013114	0	1.13447		459		genTime=426	0	-0.00350729
361	0	genTime=361	0.00106895	0	1.09658		460		genTime=426	0	-0.00380363
362	0	genTime=362	0.00106895	0	1.09681		461		genTime=426	0	-0.00380363
363	0	genTime=363	0.00106895	0	1.09713		462		genTime=426	0	-0.00301323
364	0	genTime=364	0.00106895	0	1.09787		463		genTime=426	0	-0.00380363
365	0	genTime=365	0.00078522	0	1.04653		464		genTime=426	0	-0.00435951
366	0	genTime=366	0.00106895	0	1.09874		465		genTime=426	0	-0.00359331
367	0	genTime=367	0.00106895	0	1.0995		466		genTime=426	0	-0.00359331
368	0	genTime=368	0.00078522	0	1.04796		467		genTime=426	0	-0.00284963
369	0	genTime=369	0.0013114	0	1.13884		468		genTime=426	0	-0.00284963
370	0	genTime=370	0.00106895	0	1.101		469		genTime=426	0	-0.00284963
371	0	genTime=371	0.00106895	0	1.10156		470		genTime=426	0	-0.00330958
372	0	genTime=372	0.00160775	0	1.18234		471		genTime=426	0	-0.00330958
373	0	genTime=373	0.00160775	0	1.18316		472		genTime=426	0	-0.00255328
374	0	genTime=374	0.00167543	0	1.19359		473		genTime=426	0	-0.00255328
375	0	genTime=375	0.00167543	0	1.1941		474		genTime=426	0	-0.00241937
376	0	genTime=376	0.00142383	0	1.15975		475		genTime=426	0	-0.00241937
377	0	genTime=377	0.00142383	0	1.16014		476		genTime=426	0	-0.00241937
378	0	genTime=378	0.00116236	0	1.12086		477		genTime=426	0	-0.00212302
379	0	genTime=379	0.00116236	0	1.12174		478		genTime=426	0	-0.00241937
380	0	genTime=380	0.000852222	0	1.06758		479		genTime=426	0	-0.0027031
381	0	genTime=381	0.0020007	0	1.24127		480		genTime=426	0	-0.00313336
382	0	genTime=382	0.00111369	0	1.11607		481		genTime=426	0	-0.0034055
383	0	genTime=383	0.000852222	0	1.06898		482		genTime=426	0	-0.0034055
384	0	genTime=384	0.000852222	0	1.06915		483		genTime=426	0	-0.00201521
385	0	genTime=385	0.000296345	0	0.920995		484		genTime=426	0	-0.00201521
386	0	genTime=385	0	0			485		genTime=426	0	-0.00201521
387	0	genTime=387	0.000580076	0	1.00939		486		genTime=426	0	-0.00241937
388	0	genTime=388	0.000296345	0	0.921193		487		genTime=426	0	-0.00171886
389	0	genTime=388	0	0			488		genTime=426	0	-0.00171886
390	0	genTime=390	0.000606479	0	1.01585		489		genTime=426	0	-0.0027031
391	0	genTime=391	0.000606479	0	1.01594		490		genTime=426	0	-0.00297525
392	0	genTime=392	0.000310133	0	0.926819		491		genTime=426	0	-0.00297525
393	0	genTime=393	0.000931746	0	1.08466		492		genTime=426	0	-0.00323672
394	0	genTime=394	0.000606479	0	1.01631		493		genTime=426	0	-0.00283255
395	0	genTime=395	0.000310133	0	0.927052		494		genTime=426	0	-0.00323672
396	0	genTime=396	0.000310133	0	0.927033		495		genTime=426	0	-0.00323672
397	0	genTime=397	0.000310133	0	0.927083		496		genTime=426	0	-0.00323672
398	0	genTime=398	0.000931746	0	1.08518		497		genTime=426	0	-0.00257108
399	0	genTime=399	0.000310133	0	0.926925		498		genTime=426	0	-0.00297525
400	0	genTime=400	0.000310133	0	0.926833		499		genTime=426	0	-0.00297525
401	0	genTime=401	0.000931746	0	1.08488		500		genTime=426	0	-0.00323672
402	0	genTime=402	0.000606479	0	1.01618		501		genTime=426	0	-0.00297525
403	0	genTime=403	0.000296345	0	0.921152		502		genTime=426	0	-0.00257108
404	0	genTime=404	0.000890209	0	1.07694		503		genTime=426	0	-0.00257108
405	0	genTime=405	0.000606479	0	1.01584		504		genTime=426	0	-0.00257108
406	0	genTime=406	0.000606479	0	1.01576		505		genTime=426	0	-0.00191788
407	0	genTime=407	0.000606479	0	1.01575		506		genTime=426	0	-0.0012737
408	0	genTime=408	0.000606479	0	1.01583		507		genTime=426	0	-0.0012737
409	0	genTime=409	0.00121548	0	1.13285		508		genTime=426	0	-0.0012737
410	0	genTime=410	0.000931746	0	1.08452		509		genTime=426	0	-0.000931746
411	0	genTime=411	0.000635401	0	1.02305		510		genTime=426	0	-0.00121548
412	0	genTime=412	0.000635401	0	1.02322		511		genTime=426	0	-0.00121548
413	0	genTime=413	0.000310133	0	0.927087		512		genTime=426	0	-0.00148762
414	0	genTime=414	0.000931746	0	1.08513		513		genTime=426	0	-0.000890209
415	0	genTime=415	0.000931746	0	1.08532		514		genTime=426	0	-0.000890209
416	0	genTime=416	0.000325268	0	0.933271		515		genTime=426	0	-0.00148762
417	0	genTime=417	0.000325268	0	0.933274		516		genTime=426	0	-0.00148762
418	0	genTime=418	0.000635401	0	1.0241		517		genTime=426	0	-0.00116236
419	0	genTime=419	0.000635401	0	1.02426		518		genTime=426	0	-0.00116236
420	0	genTime=420	0.000310133	0	0.927866		519		genTime=426	0	-0.0017491
421	0	genTime=421	0.000310133	0	0.927891		520		genTime=426	0	-0.00116236
422	0	genTime=421	0	0			521		genTime=426	0	-0.00142383
423	0	genTime=423	0.000606479	0	1.01802		522		genTime=426	0	-0.00142383
424	0	genTime=424	0.000606479	0	1.0183		523		genTime=426	0	-0.00142383
425	0	genTime=425	0.000296345	0	0.923197		524		genTime=426	0	-0.00167543
426	0	genTime=426	0.000890209	0	1.08013		525		genTime=426	0	-0.00111369
427	0	genTime=427	0.000606479	0	1.0191		526		genTime=426	0	-0.00142383
428	0	genTime=428	0.000931746	0	1.08831		527		genTime=426	0	-0.00142383
429	0	genTime=429	0.000635401	0	1.02633		528		genTime=426	0	-0.000852222
430	0	genTime=430	0.000977356	0	1.09672		529		genTime=426	0	-0.00111369
431	0	genTime=431	0.000977356	0	1.0971		530		genTime=426	0	-0.00167543
432	0	genTime=432	0.000635401	0	1.0267		531		genTime=426	0	-0.00111369
433	0	genTime=433	0.0012737	0	1.14697		532		genTime=426	0	-0.00111369
434	0	genTime=434	0.00163415	0	1.20017		533		genTime=426	0	-0.0013653
435	0	genTime=435	0.0012737	0	1.14756		534		genTime=426	0	-0.00160775
436	0	genTime=436	0.0012737	0	1.14872		535		genTime=426	0	-0.00106895
437	0	genTime=437	0.000606479	0	1.0204		536		genTime=426	0	-0.00106895
438	0	genTime=438	0.000606479	0	1.02035		537		genTime=426	0	-0.00160775
439	0	genTime=439	0.000606479	0	1.02039		538		genTime=426	0	-0.00106895
440	0	genTime=440	0.00121548	0	1.13927		539		genTime=426	0	-0.000261471
441	0	genTime=441	0.000931746	0	1.09004		540		genTime=426	0	-0.000533618
442	0	genTime=442	0.000931746	0	1.09044		541		genTime=426	0	-0.000533618
443	0	genTime=443	0.00121548	0	1.14003		542		genTime=426	0	-0.00106895
444	0	genTime=444	0.000931746	0	1.09063		543		genTime=426	0	-0.0013114
445	0	genTime=445	0.000931746	0	1.09069		544		genTime=426	0	-0.0013114
446	0	genTime=446	0.000931746	0	1.09086		545		genTime=426	0	-0.0013114
447	0	genTime=447	0.000635401	0	1.02849		546		genTime=426	0	-0.00154534
448	0	genTime=448	0.000635401	0	1.0287		547		genTime=426	0	-0.00184169
449	0	genTime=449	0.000325268	0	0.937192		548		genTime=426	0	-0.0020677
450	0	genTime=450	0.000667223	0	1.03642		549		genTime=426	0	-0.0013114
451	0	genTime=451	0.000667223	0	1.03658		550		genTime=426	0	-0.0013114
452	0	genTime=452	0.000667223	0	1.03682		551		genTime=426	0	-0.00177135
453	0	genTime=453	0.000667223	0	1.03723		552		genTime=426	0	-0.0020677
454	0	genTime=454	0.000325268	0	0.938253		553		genTime=426	0	-0.00154534
455	0	genTime=455	0.000977356	0	1.10149		554		genTime=426	0	-0.00126161
456	0	genTime=456	0.000341955	0	0.944837		555		genTime=426	0	-0.00148762
457	0	genTime=457	0.0013378	0	1.16222		556		genTime=426	0	-0.000989467
458	0	genTime=458	0.0013378	0	1.16224		557		genTime=426	0	-0.00121548
459	0	genTime=459	0.0013378	0	1.16237		558		genTime=426	0	-0.00177135
460	0	genTime=460	0.0013378	0	1.16262		559		genTime=426	0	-0.00177135
461	0	genTime=367.5035	0.00201521	0	1.2555		560		genTime=426	0	-0.00177135
462	0	genTime=426.2431	0.00171886	0	1.21751		561		genTime=426	0	-0.00177135
463	0	genTime=426.8443	0.00171886	0	1.21899		562		genTime=426	0	-0.0020677
464	0	genTime=464	0.0013378	0	1.1648		563		genTime=426	0	-0.0020677
465	0	genTime=465	0.00102767	0	1.11385		564		genTime=426	0	-0.00126161
466	0	genTime=466	0.00102767	0	1.11417		565		genTime=426	0	-0.000989467
467	0	genTime=467	0.00102767	0	1.11458		566		genTime=426	0	-0.000989467
468	0	genTime=468	0.000702403	0	1.05018		567		genTime=426	0	-0.000727995
469	0	genTime=469	0.00102767	0	1.11574		568		genTime=426	0	-0.000494053
470	0	genTime=470	0.00102767	0	1.11608		569		genTime=426	0	-0.000727995
471	0	genTime=471	0.00102767	0	1.11651		570		genTime=426	0	-0.000727995
472	0	genTime=472	0.00140873	0	1.17974		571		genTime=426	0	-0.000954006
473	0	genTime=473	0.000702403	0	1.05214		572		genTime=426	0	-0.00121548
474	0	genTime=474	0.00140873	0	1.18005		573		genTime=426	0	-0.00121548
475	0	genTime=475	0.00140873	0	1.18026		574		genTime=426	0	-0.0020499
476	0	genTime=476	0.00108346	0	1.12798		575		genTime=426	0	-0.00158941
477	0	genTime=412.1125	0.00181289	0	1.23722		576		genTime=426	0	-0.0020499
478	0	genTime=284.4774	0.00255328	0	1.32752		577		genTime=426	0	-0.0020499
479	0	genTime=331.7868	0.00224315	0	1.29141		578		genTime=426	0	-0.0020499
480	0	genTime=331.9806	0.00224315	0	1.2916		579		genTime=426	0	-0.0020499
481	0	genTime=332.3648	0.00224315	0	1.29193		580		genTime=426	0	-0.00251529
482	0	genTime=332.9422	0.00224315	0	1.2924		581		genTime=426	0	-0.00298683
483	0	genTime=333.7158	0.00224315	0	1.29301		582		genTime=426	0	-0.00316949
484	0	genTime=394.5545	0.00191788	0	1.25354		583		genTime=426	0	-0.00334728
485	0	genTime=395.5457	0.00191788	0	1.25417		584		genTime=426	0	-0.00316949
486	0	genTime=396.7589	0.00191788	0	1.25494		585		genTime=426	0	-0.0027031
487	0	genTime=398.1986	0.00191788	0	1.25897		586		genTime=426	0	-0.0027031
488	0	genTime=422.4231	0.00181289	0	1.24616		587		genTime=426	0	-0.00224315
489	0	genTime=489	0.00148762	0	1.20195		588		genTime=426	0	-0.00251529
490	0	genTime=490	0.00108346	0	1.13714		589		genTime=426	0	-0.00251529
491	0	genTime=491	0.00108346	0	1.13758		590		genTime=426	0	-0.00243095
492	0	genTime=492	0.00108346	0	1.13923		591		genTime=426	0	-0.00243095
493	0	genTime=493	0.000702403	0	1.06237		592		genTime=426	0	-0.00243095
494	0	genTime=494	0.000702403	0	1.06253		593		genTime=426	0	-0.00243095
495	0	genTime=495	0.00140873	0	1.1941		594		genTime=426	0	-0.00198168
496	0	genTime=496	0.00140873	0	1.19442		595		genTime=426	0	-0.00261361
497	0	genTime=363.4781	0.00212302	0	1.29457		596		genTime=426	0	-0.00216948
498	0	genTime=428.2873	0.00181289	0	1.25384		597		genTime=426	0	-0.00235214
499	0	genTime=429.0428	0.00181289	0	1.25425		598		genTime=426	0	-0.00252993
500	0	genTime=292.3549	0.00255328	0	1.34854		599		genTime=426	0	-0.00210054
501	0	genTime=343.5268	0.00224315	0	1.31116		600		genTime=426	0	-0.00252993
502	0	genTime=344.2083	0.00224315	0	1.31166		601		genTime=426	0	-0.0027031
503	0	genTime=408.871	0.00191788	0	1.27029		602		genTime=426	0	-0.00287189
504	0	genTime=409.7447	0.00191788	0	1.27083		603		genTime=426	0	-0.00313336
505	0	genTime=494.4233	0.00157593	0	1.22378		604		genTime=426	0	-0.0027031
506	0	genTime=495.5579	0.00157593	0	1.22432		605		genTime=426	0	-0.0024515
507	0	genTime=323.5456	0.00237783	0	1.33036		606		genTime=426	0	-0.00287189
508	0	genTime=387.8164	0.00203588	0	1.28827		607		genTime=426	0	-0.00287189
509	0	genTime=471.8549	0.00167543	0	1.24015		608		genTime=426	0	-0.00325569
510	0	genTime=299.8054	0.00252993	0	1.34947		609		genTime=426	0	-0.00316305
511	0	genTime=300.3222	0.00252993	0	1.34999		610		genTime=426	0	-0.0034055
512	0	genTime=106.6929	0.00431085	0	1.54183		611		genTime=426	0	-0.00355203
513	0	genTime=106.8529	0.00431085	0	1.54229		612		genTime=426	0	-0.00316305
514	0	genTime=107.1324	0.00431085	0	1.54298		613		genTime=426	0	-0.0036954
515	0	genTime=133.6276	0.00398558	0	1.51029		614		genTime=426	0	-0.00380363
516	0	genTime=133.9547	0.00398558	0	1.51101		615		genTime=426	0	-0.00380363
517	0	genTime=134.4096	0.00398558	0	1.51196		616		genTime=426	0	-0.00380363
518	0	genTime=85.17015	0.00462098	0	1.57646		617		genTime=426	0	-0.0036954
519	0	genTime=85.38281	0.00462098	0	1.57716		618		genTime=426	0	-0.00330958
520	0	genTime=85.7074	0.00462098	0	1.57811		619		genTime=426	0	-0.00359331
521	0	genTime=86.14666	0.00462098	0	1.57931		620		genTime=426	0	-0.00359331
522	0	genTime=86.70361	0.00462098	0	1.58077		621		genTime=426	0	-0.00335937
523	0	genTime=87.38157	0.00462098	0	1.58249		622		genTime=426	0	-0.00363151
524	0	genTime=88.18413	0.00462098	0	1.58448		623		genTime=426	0	-0.00327082
525	0	genTime=114.9536	0.00427903	0	1.55232		624		genTime=426	0	-0.00386546
526	0	genTime=115.8484	0.00427903	0	1.55427		625		genTime=426	0	-0.00386546
527	0	genTime=116.8778	0.00427903	0	1.56517		626		genTime=426	0	-0.00327082
528	0	genTime=176.7219	0.00364362	0	1.52948		627		genTime=426	0	-0.00327082
529	0	genTime=355.0645	0.00237783	0	1.37294		628		genTime=426	0	-0.00389299
530	0	genTime=426.8122	0.00203588	0	1.32663		629		genTime=426	0	-0.00401997
531	0	genTime=427.6382	0.00203588	0	1.32713		630		genTime=426	0	-0.00404091
532	0	genTime=397.7776	0.00216948	0	1.34546		631		genTime=426	0	-0.00438704
533	0	genTime=397.8488	0.00216948	0	1.34548		632		genTime=426	0	-0.00404091
534	0	genTime=398.146	0.00216948	0	1.34567		633		genTime=426	0	-0.00427903
535	0	genTime=398.6719	0.00216948	0	1.34603		634		genTime=426	0	-0.00427903
536	0	genTime=491.7746	0.00178843	0	1.29458		635		genTime=426	0	-0.00462098
537	0	genTime=537	0.00129437	0	1.21704		636		genTime=426	0	-0.00505124
538	0	genTime=538	0.000834421	0	1.12684		637		genTime=426	0	-0.0051546
539	0	genTime=525.4053	0.00167543	0	1.28178		638		genTime=426	0	-0.00535663
540	0	genTime=540	0.00121548	0	1.20559		639		genTime=426	0	-0.00558265
541	0	genTime=541	0.00078522	0	1.11695		640		genTime=426	0	-0.00548239
542	0	genTime=542	0.00078522	0	1.11735		641		genTime=426	0	-0.00568141
543	0	genTime=543	0.000381056	0	1.00004		642		genTime=426	0	-0.00558265
544	0	genTime=544	0.00078522	0	1.11712		643		genTime=426	0	-0.0061086
545	0	genTime=545	0.00078522	0	1.11692		644		genTime=426	0	-0.00596923
546	0	genTime=546	0.00078522	0	1.11684		645		genTime=426	0	-0.00596923
547	0	genTime=547	0.000404164	0	1.00812		646		genTime=426	0	-0.00574322
548	0	genTime=548	0.00121548	0	1.20496		647		genTime=426	0	-0.00583646
549	0	genTime=549	0.000834421	0	1.12758		648		genTime=426	0	-0.00583646
550	0	genTime=550	0.000834421	0	1.12743		649		genTime=426	0	-0.00471831
551	0	genTime=551	0.000834421	0	1.12739		650		genTime=426	0	-0.00491733
552	0	genTime=552	0.000430257	0	1.017		651		genTime=426	0	-0.00471831
553	0	genTime=552	0	0			652		genTime=426	0	-0.00462098
554	0	genTime=552	0	0			653		genTime=426	0	-0.00471831
555	0	genTime=552	0	0			654		genTime=426	0	-0.00471831
556	0	genTime=552	0	0			655		genTime=426	0	-0.00452506
557	0	genTime=552	0	-0.000430257			656		genTime=426	0	-0.00423993
558	0	genTime=552	0	-0.000430257			657		genTime=426	0	-0.00405727
559	0	genTime=552	0	-0.000430257			658		genTime=426	0	-0.00378071
560	0	genTime=552	0	-0.000430257			659		genTime=426	0	-0.00415459
561	0	genTime=552	0	-0.000430257			660		genTime=426	0	-0.00433725
562	0	genTime=552	0	-0.000834421			661		genTime=426	0	-0.00433725
563	0	genTime=563	0.000430257	0	1.01771		662		genTime=426	0	-0.00462098
564	0	genTime=564	0.000430257	0	1.01782		663		genTime=426	0	-0.00462098
565	0	genTime=565	0.00129437	0	1.21923		664		genTime=426	0	-0.00462098
566	0	genTime=566	0.00129437	0	1.21946		665		genTime=426	0	-0.00433725
567	0	genTime=567	0.00129437	0	1.22104		666		genTime=426	0	-0.00433725
568	0	genTime=386.6747	0.00216948	0	1.35841		667		genTime=426	0	-0.00462098
569	0	genTime=386.4041	0.00216948	0	1.36129		668		genTime=426	0	-0.00462098
570	0	genTime=570	0.00129437	0	1.22222		669		genTime=426	0	-0.00480879
571	0	genTime=571	0.00129437	0	1.22182		670		genTime=426	0	-0.00425052
572	0	genTime=572	0.000890209	0	1.14204		671		genTime=426	0	-0.00443318
573	0	genTime=573	0.000890209	0	1.14173		672		genTime=426	0	-0.00434508
574	0	genTime=574	0.000890209	0	1.14153		673		genTime=426	0	-0.00426053
575	0	genTime=575	0.000459952	0	1.02832		674		genTime=426	0	-0.00443832
576	0	genTime=575	0	0			675		genTime=426	0	-0.00416729
577	0	genTime=575	0	0			676		genTime=426	0	-0.00399412
578	0	genTime=575	0	0			677		genTime=426	0	-0.00373077
579	0	genTime=575	0	0			678		genTime=426	0	-0.00373077
580	0	genTime=575	0	0			679		genTime=426	0	-0.00389956
581	0	genTime=575	0	0			680		genTime=426	0	-0.00408736
582	0	genTime=575	0	-0.000459952			681		genTime=426	0	-0.00382534
583	0	genTime=575	0	-0.000459952			682		genTime=426	0	-0.00382534
584	0	genTime=575	0	-0.000459952			683		genTime=426	0	-0.00280335
585	0	genTime=575	0	-0.000954006			684		genTime=426	0	-0.00255328
586	0	genTime=575	0	-0.00138426			685		genTime=426	0	-0.00255328
587	0	genTime=575	0	-0.00290212			686		genTime=426	0	-0.00230497
588	0	genTime=575	0	-0.00290212			687		genTime=426	0	-0.0024515
589	0	genTime=575	0	-0.00290212			688		genTime=426	0	-0.00205824
590	0	genTime=575	0	-0.00328318			689		genTime=426	0	-0.00230497
591	0	genTime=575	0	-0.00328318			690		genTime=426	0	-0.00230497
592	0	genTime=575	0	-0.00328318			691		genTime=426	0	-0.00250701
593	0	genTime=575	0	-0.00391858			692		genTime=426	0	-0.0021616
594	0	genTime=575	0	-0.00427903			693		genTime=426	0	-0.00230497
595	0	genTime=575	0	-0.00427903			694		genTime=426	0	-0.00181289
596	0	genTime=575	0	-0.00462098			695		genTime=426	0	-0.00191788
597	0	genTime=575	0	-0.00462098			696		genTime=426	0	-0.00181289
598	0	genTime=575	0	-0.00462098			697		genTime=426	0	-0.00132567
599	0	genTime=575	0	-0.00462098			698		genTime=426	0	-0.00146036
600	0	genTime=575	0	-0.00462098			699		genTime=426	0	-0.00121548
601	0	genTime=575	0	-0.00462098			700		genTime=426	0	-0.00121548
602	0	genTime=575	0	-0.00462098			701		genTime=426	0	-0.00123811
603	0	genTime=575	0	-0.00364362			702		genTime=426	0	-0.00123811
604	0	genTime=575	0	-0.000459952			703		genTime=426	0	-0.000494053
605	0	genTime=575	0	-0.000459952			704		genTime=426	0	-0.000124614
606	0	genTime=575	0	-0.000459952			705		genTime=221.7294	0.00037393	0	0.606141
607	0	genTime=575	0	-0.000954006			706		genTime=149.6128	0.000623507	0	0.650042
608	0	genTime=575	0	-0.000954006			707		genTime=222.6625	0.00037393	0	0.603918
609	0	genTime=575	0	-0.000954006			708		genTime=120.9282	0.000741504	0	0.664671
610	0	genTime=575	0	-0.000954006			709		genTime=153.6946	0.00061205	0	0.643473
611	0	genTime=575	0	-0.000954006			710		genTime=50.0947	0.00108346	0	0.70327
612	0	genTime=575	0	0			711		genTime=-85.7309	0.00205824	0	0.789512
613	0	genTime=613	0.000954006	0	1.1411		712		genTime=-110.5532	0.00230497	0	0.807763
614	0	genTime=613	0	0			713		genTime=-153.1204	0.00280335	0	0.841145
615	0	genTime=615	0.000954006	0	1.14077		714		genTime=-153.2579	0.00280335	0	0.841124
616	0	genTime=382.4032	0.00191788	0	1.30145		715		genTime=-145.5263	0.0027031	0	0.834352
617	0	genTime=546.7863	0.00138426	0	1.21962		716		genTime=-182.8392	0.00321225	0	0.867653
618	0	genTime=290.3651	0.00232204	0	1.35573		717		genTime=-176.2509	0.00311349	0	0.861361
619	0	genTime=379.5943	0.00191788	0	1.29978		718		genTime=-223.8784	0.00389956	0	0.909192
620	0	genTime=378.5052	0.00191788	0	1.29914		719		genTime=-237.6727	0.00416729	0	0.925241
621	0	genTime=377.6345	0.00191788	0	1.29863		720		genTime=-237.8063	0.00416729	0	0.924479
622	0	genTime=376.9828	0.00191788	0	1.29827		721		genTime=-237.9122	0.00416729	0	0.924483
623	0	genTime=503.5926	0.00148762	0	1.23404		722		genTime=-250.8799	0.00443832	0	0.940554
624	0	genTime=502.8095	0.00148762	0	1.23374		723		genTime=-250.8945	0.00443832	0	0.940058
625	0	genTime=502.2857	0.00148762	0	1.23356		724		genTime=-237.4473	0.00415459	0	0.923174
626	0	genTime=502.0221	0.00148762	0	1.23486		725		genTime=-237.5557	0.00415459	0	0.923177
627	0	genTime=627	0.000954006	0	1.14039		726		genTime=-246.6273	0.00433725	0	0.933942
628	0	genTime=628	0.000954006	0	1.14037		727		genTime=-241.9738	0.00423993	0	0.928299
629	0	genTime=629	0.000954006	0	1.14103		728		genTime=-255.5414	0.00452506	0	0.94501
630	0	genTime=630	0.000459952	0	1.01779		729		genTime=-255.4789	0.00452506	0	0.945264
631	0	genTime=631	0.000459952	0	1.01787		730		genTime=-264.0693	0.00471831	0	0.956602
632	0	genTime=539.1777	0.00138426	0	1.21938		731		genTime=-259.6652	0.00462098	0	0.951366
633	0	genTime=539.5379	0.00138426	0	1.22077		732		genTime=-268.3276	0.00482	0	0.962985
634	0	genTime=634	0.000890209	0	1.12918		733		genTime=-263.9123	0.00472123	0	0.957324
635	0	genTime=635	0.000890209	0	1.12935		734		genTime=-280.6271	0.00512247	0	0.980289
636	0	genTime=636	0.000890209	0	1.12962		735		genTime=-271.9892	0.00491733	0	0.969131
637	0	genTime=408.2377	0.00178843	0	1.28638		736		genTime=-271.7317	0.00491733	0	0.969717
638	0	genTime=638	0.000459952	0	1.01955		737		genTime=-283.7914	0.0052184	0	0.987451
639	0	genTime=639	0.000459952	0	1.01951		738		genTime=-283.4082	0.0052184	0	0.988164
640	0	genTime=639	0	-0.000459952			739		genTime=-274.4643	0.00501325	0	0.977276
641	0	genTime=639	0	-0.000459952			740		genTime=-269.8726	0.00491733	0	0.972675
642	0	genTime=639	0	-0.000459952			741		genTime=-269.3477	0.00491733	0	0.973652
643	0	genTime=639	0	-0.000954006			742		genTime=-312.6861	0.00606247	0	1.04009
644	0	genTime=639	0	-0.000954006			743		genTime=-312.3081	0.00606247	0	1.04117
645	0	genTime=639	0	-0.000459952			744		genTime=-311.8337	0.00606247	0	1.04246
646	0	genTime=639	0	-0.000459952			745		genTime=-304.8949	0.00587466	0	1.03347
647	0	genTime=639	0	-0.000459952			746		genTime=-296.0312	0.00564865	0	1.02195
648	0	genTime=639	0	-0.000459952			747		genTime=-315.0761	0.00620317	0	1.05617
649	0	genTime=639	0	-0.000459952			748		genTime=-325.3515	0.00653886	0	1.07748
650	1	genTime=639	0	-0.000459952			749		genTime=-324.8476	0.00653886	0	1.07904
651	0	genTime=651	0.000459952	0	1.01342		750		genTime=-321.3509	0.00644562	0	1.07641
652	0	genTime=652	0.000459952	0	1.01314		751		genTime=-320.7583	0.00644562	0	1.07819
653	0	genTime=653	0.000459952	0	1.01292		752		genTime=-317.0691	0.00635106	0	1.07425
654	0	genTime=654	0.000459952	0	1.01279		753		genTime=-316.3622	0.00635106	0	1.07748
655	0	genTime=655	0.000459952	0	1.01276		754		genTime=-307.1296	0.0061086	0	1.06609
656	0	genTime=655	0	0			755		genTime=-328.9605	0.00679046	0	1.11307
657	0	genTime=655	0	0			756		genTime=-317.1427	0.00644562	0	1.09313
658	0	genTime=655	0	0			757		genTime=-316.3038	0.00644562	0	1.09552
659	0	genTime=655	0	0			758		genTime=-311.0559	0.00631064	0	1.08867
660	0	genTime=655	0	0			759		genTime=-316.0711	0.00647186	0	1.10059
661	0	genTime=661	0.000890209	0	1.12218		760		genTime=-315.4302	0.00647186	0	1.10438
662	0	genTime=372.5495	0.00178843	0	1.2743		761		genTime=-301.6822	0.0061086	0	1.08292
663	0	genTime=373.0896	0.00178843	0	1.27461		762		genTime=-300.8603	0.0061086	0	1.08508
664	0	genTime=373.8844	0.00178843	0	1.27505		763		genTime=-305.995	0.00626672	0	1.09735
665	0	genTime=179.4338	0.0027031	0	1.39499		764		genTime=-318.4355	0.00664222	0	1.12421
666	0	genTime=180.0641	0.0027031	0	1.39563		765		genTime=-317.5684	0.00664222	0	1.12691
667	0	genTime=180.8838	0.0027031	0	1.39645		766		genTime=-341.3263	0.00742433	0	1.18262
668	0	genTime=181.8966	0.0027031	0	1.39747		767		genTime=-334.5224	0.0072223	0	1.17559
669	0	genTime=56.98448	0.00364362	0	1.50762		768		genTime=-324.182	0.00692595	0	1.15844
670	0	genTime=57.83853	0.00364362	0	1.50899		769		genTime=-316.2311	0.0067176	0	1.14719
671	0	genTime=-31.01395	0.00462098	0	1.6306		770		genTime=-328.5682	0.00711894	0	1.18257
672	0	genTime=24.74135	0.00398558	0	1.55944		771		genTime=-314.0406	0.0067176	0	1.15753
673	0	genTime=25.62081	0.00398558	0	1.56104		772		genTime=-305.207	0.00650253	0	1.14563
674	0	genTime=26.65991	0.00398558	0	1.56294		773		genTime=-304.0028	0.00650253	0	1.1493
675	0	genTime=27.86354	0.00398558	0	1.56515		774		genTime=-298.5254	0.00639234	0	1.14838
676	0	genTime=29.23701	0.00398558	0	1.56768		775		genTime=-285.5886	0.0061086	0	1.13211
677	0	genTime=30.78623	0.00398558	0	1.57054		776		genTime=-279.2697	0.00599656	0	1.12811
678	0	genTime=68.51164	0.00364362	0	1.53334		777		genTime=-277.5632	0.00599656	0	1.13533
679	0	genTime=334.1796	0.0020677	0	1.34046		778		genTime=-246.2021	0.00537651	0	1.0936
680	0	genTime=515.7747	0.00148762	0	1.2538		779		genTime=-231.3447	0.00513405	0	1.0794
681	0	genTime=516.9553	0.00148762	0	1.25432		780		genTime=-230.9308	0.0051546	0	1.08406
682	0	genTime=518.4465	0.00148762	0	1.25498		781		genTime=-221.826	0.00502515	0	1.07916
683	0	genTime=520.2532	0.00148762	0	1.25578		782		genTime=-227.557	0.0051546	0	1.0926
684	0	genTime=522.3815	0.00148762	0	1.25672		783		genTime=-234.688	0.00530888	0	1.10766
685	0	genTime=524.8378	0.00148762	0	1.2578		784		genTime=-255.3949	0.00573468	0	1.14759
686	0	genTime=527.6295	0.00148762	0	1.25903		785		genTime=-262.9142	0.00591535	0	1.16579
687	0	genTime=687	0.00102767	0	1.17727		786		genTime=-234.0164	0.00537083	0	1.12932
688	0	genTime=688	0.000533618	0	1.05878		787		genTime=-186.2448	0.00462098	0	1.06962
689	0	genTime=487.7805	0.00160775	0	1.28095		788		genTime=-163.5374	0.00432464	0	1.04705
690	0	genTime=690	0.00111369	0	1.19738		789		genTime=-184.4757	0.00462098	0	1.07267
691	0	genTime=690	0	0			790		genTime=-183.4473	0.00462098	0	1.07586
692	0	genTime=692	0.00111369	0	1.19902		791		genTime=-134.7087	0.0040145	0	1.02712
693	0	genTime=692	0	0			792		genTime=-133.5695	0.0040145	0	1.02865
694	0	genTime=692	0	0			793		genTime=-84.86588	0.00352045	0	0.98876
695	0	genTime=692	0	0			794		genTime=-96.96487	0.00364362	0	0.999836
696	0	genTime=692	0	0			795		genTime=-96.09383	0.00364362	0	1.00085
697	0	genTime=692	0	0			796		genTime=-125.3225	0.00395376	0	1.02744
698	0	genTime=692	0	0			797		genTime=-107.7729	0.00377597	0	1.01373
699	0	genTime=692	0	0			798		genTime=-106.8719	0.00377597	0	1.01487
700	0	genTime=692	0	0			799		genTime=-136.3324	0.00410124	0	1.04269
701	0	genTime=692	0	-0.000533618			800		genTime=-135.4549	0.00410124	0	1.04398
702	0	genTime=702	0.000533618	0	1.06302		801		genTime=-117.8766	0.00391858	0	1.03025
703	0	genTime=703	0.000533618	0	1.0634		802		genTime=-116.8028	0.00391858	0	1.03225
704	0	genTime=704	0.000533618	0	1.06408		803		genTime=-61.47692	0.0034055	0	0.990363
705	0	genTime=705	0.00102767	0	1.18641		804		genTime=-21.12525	0.00309537	0	0.964837
706	0	genTime=706	0.00102767	0	1.18681		805		genTime=7.493896	0.00290212	0	0.948936
707	0	genTime=707	0.000533618	0	1.06525		806		genTime=9.087249	0.00290212	0	0.950237
708	0	genTime=708	0.000533618	0	1.06556		807		genTime=41.90727	0.0027031	0	0.932759
709	0	genTime=493.9268	0.00160775	0	1.2926		808		genTime=97.06428	0.00240676	0	0.906574
710	0	genTime=494.9423	0.00160775	0	1.2931		809		genTime=81.28739	0.00249796	0	0.916158
711	0	genTime=496.2573	0.00160775	0	1.29375		810		genTime=-1.425776	0.00301323	0	0.963903
712	0	genTime=712	0.00111369	0	1.20655		811		genTime=48.53021	0.0027031	0	0.935923
713	0	genTime=304.6816	0.00224315	0	1.38989		812		genTime=147.5021	0.00220161	0	0.888597
714	0	genTime=305.3956	0.00224315	0	1.39047		813		genTime=149.4109	0.00220161	0	0.889615
715	0	genTime=95.24549	0.0034055	0	1.55169		814		genTime=53.13183	0.0027031	0	0.939289
716	0	genTime=208.1918	0.0027031	0	1.46006		815		genTime=5.419043	0.00301323	0	0.969359
717	0	genTime=208.7027	0.0027031	0	1.46058		816		genTime=7.006044	0.00301323	0	0.970294
718	0	genTime=95.85594	0.0034055	0	1.55261		817		genTime=250.0199	0.00184169	0	0.8551
719	0	genTime=95.90185	0.0034055	0	1.55267		818		genTime=251.5298	0.00184169	0	0.855729
720	0	genTime=3.910529	0.00419072	0	1.65109		819		genTime=253.3245	0.00184169	0	0.854879
721	0	genTime=3.599382	0.00419072	0	1.6642		820		genTime=352.6276	0.00154534	0	0.822496
722	0	genTime=95.42661	0.0034055	0	1.56107		821		genTime=195.6594	0.0020677	0	0.880588
723	0	genTime=95.14601	0.0034055	0	1.56057		822		genTime=334.4143	0.00160775	0	0.831129
724	0	genTime=95.01976	0.0034055	0	1.56032		823		genTime=312.2568	0.00167543	0	0.83922
725	0	genTime=95.04984	0.0034055	0	1.56033		824		genTime=313.6146	0.00167543	0	0.839723
726	0	genTime=165.2634	0.00294555	0	1.4996		825		genTime=315.2688	0.00167543	0	0.840337
727	0	genTime=165.2024	0.00294555	0	1.49953		826		genTime=218.5767	0.0020007	0	0.874733
728	0	genTime=165.3132	0.00294555	0	1.50677		827		genTime=318.5484	0.00167543	0	0.839851
729	0	genTime=311.8516	0.00224315	0	1.40823		828		genTime=320.2179	0.00167543	0	0.838722
730	0	genTime=312.0719	0.00224315	0	1.40838		829		genTime=246.0313	0.00191788	0	0.866371
731	0	genTime=94.49682	0.0034055	0	1.5687		830		genTime=298.0023	0.0017491	0	0.847935
732	0	genTime=94.66701	0.0034055	0	1.5689		831		genTime=139.6446	0.00234265	0	0.911011
733	0	genTime=95.00129	0.0034055	0	1.56936		832		genTime=140.1624	0.00234265	0	0.91132
734	0	genTime=95.50267	0.0034055	0	1.5701		833		genTime=200.8052	0.00209105	0	0.884287
735	0	genTime=96.1745	0.0034055	0	1.5711		834		genTime=396.1592	0.00148762	0	0.817055
736	0	genTime=168.6488	0.00294555	0	1.51812		835		genTime=396.7836	0.00148762	0	0.817251
737	0	genTime=469.2552	0.0017491	0	1.34054		836		genTime=201.8335	0.00209105	0	0.884816
738	0	genTime=469.3771	0.0017491	0	1.34059		837		genTime=202.5301	0.00209105	0	0.885172
739	0	genTime=469.7803	0.0017491	0	1.3408		838		genTime=277.8768	0.00182958	0	0.857441
740	0	genTime=715.333	0.00121548	0	1.24618		839		genTime=373.0702	0.00155743	0	0.826823
741	0	genTime=715.6965	0.00121548	0	1.24631		840		genTime=374.1077	0.00155743	0	0.827183
742	0	genTime=716.4261	0.00121548	0	1.24657		841		genTime=671.2409	0.000977356	0	0.749621
743	0	genTime=717.5251	0.00121548	0	1.24696		842		genTime=842	0.000635401	0	0.693008
744	0	genTime=744	0.000635401	0	1.11355		843		genTime=500.5441	0.0012737	0	0.790902
745	0	genTime=745	0.000635401	0	1.11381		844		genTime=501.5081	0.0012737	0	0.79116
746	0	genTime=745	0	0			845		genTime=676.0393	0.000977356	0	0.748406
747	0	genTime=649.8143	0.0013378	0	1.27018		846		genTime=503.2148	0.0012737	0	0.789581
748	0	genTime=649.978	0.0013378	0	1.27216		847		genTime=504.003	0.0012737	0	0.789791
749	0	genTime=749	0.000635401	0	1.11487		848		genTime=505.1356	0.0012737	0	0.79009
750	0	genTime=750	0.000635401	0	1.11492		849		genTime=506.617	0.0012737	0	0.790479
751	0	genTime=751	0.000635401	0	1.11506		850		genTime=256.3485	0.00191788	0	0.864658
752	0	genTime=752	0.000635401	0	1.1153		851		genTime=382.6673	0.00155743	0	0.8245
753	0	genTime=753	0.000635401	0	1.11609		852		genTime=384.1953	0.00155743	0	0.823038
754	0	genTime=753	0	0			853		genTime=287.9091	0.00182958	0	0.853093
755	0	genTime=721.2951	0.00121548	0	1.25169		854		genTime=416.6208	0.00148762	0	0.813782
756	0	genTime=722.0098	0.00121548	0	1.25359		855		genTime=549.5074	0.00121548	0	0.77945
757	0	genTime=757	0.000580076	0	1.10147		856		genTime=551.2717	0.00121548	0	0.779868
758	0	genTime=758	0.000580076	0	1.10164		857		genTime=390.9621	0.00155743	0	0.821206
759	0	genTime=759	0.000580076	0	1.1019		858		genTime=737.7004	0.000931746	0	0.737721
760	0	genTime=760	0.000580076	0	1.10227		859		genTime=859	0.000635401	0	0.687435
761	0	genTime=761	0.000580076	0	1.10314		860		genTime=860	0.000667223	0	0.690984
762	0	genTime=762	7.02448e-11	-7.02447e-11	0.319206		861		genTime=861	0.000325268	0	0.613382
763	0	genTime=763	7.02448e-11	-7.02447e-11	0.319027		862		genTime=359.4891	0.00163415	0	0.827757
764	0	genTime=763	0	-0.00111369			863		genTime=359.0434	0.00163415	0	0.827589
765	0	genTime=763	0	-0.00111369			864		genTime=487.3204	0.0013378	0	0.791321
766	0	genTime=766	7.02448e-11	-7.02447e-11	0.319088		865		genTime=486.9997	0.0013378	0	0.791236
767	0	genTime=766	0	-0.000580076			866		genTime=230.6053	0.00201521	0	0.867751
768	0	genTime=768	0.000580076	0	1.10411		867		genTime=357.8914	0.00163415	0	0.825075
769	0	genTime=769	0.000580076	0	1.10448		868		genTime=357.8132	0.00163415	0	0.822879
770	0	genTime=770	7.02448e-11	-7.02447e-11	0.319062		869		genTime=703.6137	0.000977356	0	0.737365
771	0	genTime=771	7.02448e-11	-7.02447e-11	0.319101		870		genTime=703.2932	0.000977356	0	0.737303
772	0	genTime=772	7.02448e-11	-7.02447e-11	0.319056		871		genTime=871	0.000667223	0	0.683822
773	0	genTime=773	7.02448e-11	-7.02447e-11	0.319082		872		genTime=872	0.000325268	0	0.606884
774	0	genTime=774	7.02448e-11	-7.02447e-11	0.319073		873		genTime=873	0.000325268	0	0.60687
775	0	genTime=775	7.02448e-11	-7.02447e-11	0.319241		874		genTime=873	0	0
776	0	genTime=776	0.00111369	0	1.24028		875		genTime=873	0	-0.000325268
777	0	genTime=777	7.02448e-11	-7.02447e-11	0.31915		876		genTime=873	0	-0.000325268
778	0	genTime=778	7.02448e-11	-7.02447e-11	0.319067		877		genTime=873	0	-0.000325268
779	0	genTime=779	7.02448e-11	-7.02447e-11	0.318989		878		genTime=873	0	0
780	0	genTime=780	0.000580076	0	1.10565		879		genTime=879	0.000635401	0	0.672401
781	0	genTime=781	0.000580076	0	1.10556		880		genTime=880	0.000635401	0	0.672448
782	0	genTime=782	0.000580076	0	1.10557		881		genTime=881	0.000635401	0	0.672561
783	0	genTime=783	0.000580076	0	1.1057		882		genTime=882	0.000635401	0	0.672742
784	0	genTime=783	0	0			883		genTime=515.6744	0.0012737	0	0.769822
785	0	genTime=783	0	0			884		genTime=702.4027	0.000977356	0	0.72677
786	0	genTime=783	0	-0.000580076			885		genTime=885	0.000325268	0	0.600317
787	0	genTime=783	0	-0.000580076			886		genTime=703.4283	0.000977356	0	0.72695
788	0	genTime=783	0	-0.00121548			887		genTime=351.8583	0.00163415	0	0.811317
789	0	genTime=783	0	-0.00121548			888		genTime=352.3443	0.00163415	0	0.809019
790	0	genTime=783	0	-0.00191788			889		genTime=706.3103	0.000977356	0	0.724742
791	0	genTime=783	0	-0.00121548			890		genTime=890	0.000667223	0	0.674447
792	0	genTime=783	0	-0.00121548			891		genTime=891	0.000667223	0	0.674499
793	0	genTime=783	0	-0.00191788			892		genTime=484.5821	0.0013378	0	0.770662
794	0	genTime=783	0	-0.00191788			893		genTime=707.6312	0.000977356	0	0.722192
795	0	genTime=783	0	-0.0027031			894		genTime=708.2798	0.000977356	0	0.719461
796	0	genTime=783	0	-0.0027031			895		genTime=519.9697	0.0012737	0	0.760151
797	0	genTime=783	0	-0.00191788			896		genTime=709.3053	0.000977356	0	0.719629
798	0	genTime=783	0	-0.00191788			897		genTime=709.6805	0.000977356	0	0.719687
799	0	genTime=783	0	-0.00191788			898		genTime=898	0.000667223	0	0.669664
800	0	genTime=783	0	-0.00191788			899		genTime=899	0.000667223	0	0.669761
801	0	genTime=783	0	-0.00191788			900		genTime=900	0.000667223	0	0.667034
802	0	genTime=783	0	-0.00191788			901		genTime=900	0	0
803	0	genTime=783	0	-0.00191788			902		genTime=902	0.000667223	0	0.667187
804	0	genTime=783	0	-0.000635401			903		genTime=903	0.000667223	0	0.667302
805	0	genTime=783	0	-0.00121548			904		genTime=675.0742	0.00102767	0	0.724423
806	0	genTime=783	0	-0.00191788			905		genTime=905	0.000702403	0	0.670627
807	0	genTime=783	0	-0.00191788			906		genTime=905	0	0
808	0	genTime=783	0	-0.00191788			907		genTime=905	0	0
809	0	genTime=783	0	-0.00191788			908		genTime=905	0	-0.000341955
810	0	genTime=783	0	-0.0024515			909		genTime=909	0.000341955	0	0.590744
811	0	genTime=783	0	-0.0024515			910		genTime=910	0.000341955	0	0.587817
812	0	genTime=783	0	-0.00121548			911		genTime=910	0	-0.000341955
813	0	genTime=783	0	-0.0017491			912		genTime=910	0	-0.000341955
814	0	genTime=783	0	-0.0017491			913		genTime=910	0	-0.000341955
815	0	genTime=783	0	-0.0017491			914		genTime=910	0	-0.000341955
816	0	genTime=783	0	-0.0017491			915		genTime=910	0	-0.000667223
817	0	genTime=783	0	-0.0017491			916		genTime=910	0	-0.000667223
818	0	genTime=783	0	-0.00224315			917		genTime=910	0	-0.000325268
819	0	genTime=783	0	-0.00224315			918		genTime=910	0	-0.000667223
820	0	genTime=783	0	-0.00224315			919		genTime=910	0	-0.000667223
821	0	genTime=783	0	-0.00224315			920		genTime=910	0	-0.000667223
822	0	genTime=783	0	-0.0034055			921		genTime=910	0	-0.000667223
823	0	genTime=783	0	-0.0034055			922		genTime=910	0	-0.000667223
824	0	genTime=783	0	-0.00224315			923		genTime=910	0	-0.000667223
825	0	genTime=783	0	-0.00224315			924		genTime=910	0	-0.000977356
826	0	genTime=783	0	-0.00224315			925		genTime=910	0	-0.0013378
827	0	genTime=783	0	-0.00224315			926		genTime=910	0	-0.0012737
828	0	genTime=783	0	-0.00224315			927		genTime=910	0	-0.00155743
829	0	genTime=783	0	-0.00111369
830	0	genTime=783	0	-0.0017491
831	0	genTime=783	0	-0.0017491
832	0	genTime=783	0	-0.000580076
833	0	genTime=783	0	-0.000580076
834	0	genTime=783	0	-0.00111369
835	0	genTime=783	0	-0.00111369
836	0	genTime=783	0	-0.00111369
837	0	genTime=783	0	0
838	0	genTime=783	0	0
839	0	genTime=638.2112	0.00111369	0	1.20383
840	0	genTime=840	0.000533618	0	1.06325
841	0	genTime=840	0	0
842	0	genTime=840	0	0
843	0	genTime=840	0	-0.00111369
844	0	genTime=840	0	-0.00111369
845	0	genTime=840	0	0
846	0	genTime=840	0	0
847	0	genTime=840	0	0
848	0	genTime=840	0	0
849	0	genTime=840	0	0
850	0	genTime=840	0	0
851	0	genTime=840	0	-0.000580076
852	0	genTime=852	0.000580076	0	1.07328
853	0	genTime=853	0.000580076	0	1.07316
854	0	genTime=854	0.000580076	0	1.07312
855	0	genTime=854	0	0
856	0	genTime=854	0	0
857	0	genTime=854	0	-0.000580076
858	0	genTime=854	0	-0.000580076
859	0	genTime=854	0	-0.000580076
860	0	genTime=854	0	-0.000580076
861	0	genTime=861	0.000580076	0	1.07265
862	0	genTime=861	0	0
863	0	genTime=861	0	0
864	0	genTime=861	0	0
865	0	genTime=861	0	0
866	0	genTime=866	0.000580076	0	1.07255
867	0	genTime=867	0.000580076	0	1.07252
868	0	genTime=868	0.000580076	0	1.07257
869	0	genTime=869	0.000580076	0	1.0727
870	0	genTime=870	0.000580076	0	1.07293
871	0	genTime=871	0.000580076	0	1.07324
872	0	genTime=545.356	0.00121548	0	1.21667
873	0	genTime=545.6241	0.00121548	0	1.21679
874	0	genTime=546.2214	0.00121548	0	1.21833
875	0	genTime=875	0.000580076	0	1.07446
876	0	genTime=876	0.000580076	0	1.07463
877	0	genTime=877	0.000580076	0	1.07488
878	0	genTime=878	0.000580076	0	1.07523
879	0	genTime=878	0	0
880	0	genTime=880	0.000580076	0	1.07588
881	0	genTime=881	0.000580076	0	1.07592
882	0	genTime=882	0.000580076	0	1.07631
883	0	genTime=882	0	0
884	0	genTime=882	0	0
885	0	genTime=610.1992	0.00111369	0	1.20249
886	0	genTime=610.6835	0.00111369	0	1.20264
887	0	genTime=887	0.000580076	0	1.07686
888	0	genTime=307.8865	0.0017491	0	1.31589
889	0	genTime=610.6584	0.00111369	0	1.20382
890	0	genTime=610.2386	0.00111369	0	1.20369
891	0	genTime=610.2123	0.00111369	0	1.20367
892	0	genTime=610.5816	0.00111369	0	1.20378
893	0	genTime=156.9368	0.00224315	0	1.38958
894	0	genTime=157.1455	0.00224315	0	1.39393
895	0	genTime=362.4524	0.00160775	0	1.29565
896	0	genTime=362.7999	0.00160775	0	1.29579
897	0	genTime=53.79409	0.0027031	0	1.45948
898	0	genTime=54.07267	0.0027031	0	1.4597
899	0	genTime=158.3625	0.00224315	0	1.39471
900	0	genTime=158.589	0.00224315	0	1.39486
901	0	genTime=159.0456	0.00224315	0	1.39953
902	0	genTime=367.5649	0.00160775	0	1.30043
903	0	genTime=368.2364	0.00160775	0	1.30072
904	0	genTime=624.9453	0.00111369	0	1.21047
905	0	genTime=625.7029	0.00111369	0	1.21069
906	0	genTime=626.8787	0.00111369	0	1.21104
907	0	genTime=907	0.000580076	0	1.08339
908	0	genTime=908	0.000580076	0	1.08395
909	0	genTime=628.8669	0.00111369	0	1.21291
910	0	genTime=629.0991	0.00111369	0	1.21296
911	0	genTime=629.7515	0.00111369	0	1.21442
912	0	genTime=629.7515	0	0
913	0	genTime=629.7515	0	0
914	0	genTime=629.7515	0	-0.000580076
915	0	genTime=915	0.000580076	0	1.08409
916	0	genTime=916	0.000580076	0	1.08387
917	0	genTime=917	0.000580076	0	1.08376
918	0	genTime=306.9364	0.0017491	0	1.32585
919	0	genTime=306.5916	0.0017491	0	1.32564
920	0	genTime=556.8709	0.00121548	0	1.23315
921	0	genTime=921	0.000580076	0	1.08393
922	0	genTime=922	0.000580076	0	1.08366
923	0	genTime=923	0.000580076	0	1.08349
924	0	genTime=924	0.000580076	0	1.08341
925	0	genTime=925	0.000580076	0	1.08343
926	0	genTime=926	0.000580076	0	1.08386
927	0	genTime=926	0	-0.000580076
928	0	genTime=926	0	-0.000580076
929	0	genTime=926	0	-0.000580076
930	0	genTime=926	0	-0.000580076
931	0	genTime=926	0	-0.000580076
932	0	genTime=932	0.000580076	0	1.08313
933	0	genTime=933	0.000580076	0	1.0833
934	0	genTime=934	0.000580076	0	1.08355
935	0	genTime=935	0.000580076	0	1.08391
936	0	genTime=935	0	0
937	0	genTime=549.7853	0.00121548	0	1.23208
938	0	genTime=550.6093	0.00121548	0	1.23237
939	0	genTime=551.8028	0.00121548	0	1.23278
940	0	genTime=553.3701	0.00121548	0	1.23333
941	0	genTime=941	0.000635401	0	1.10178
942	0	genTime=942	0.000635401	0	1.10257
943	0	genTime=942	0	0
944	0	genTime=942	0	0
945	0	genTime=942	0	0
946	0	genTime=942	0	0
947	0	genTime=942	0	-0.000635401
948	0	genTime=942	0	-0.000635401
949	0	genTime=942	0	-0.000635401
950	0	genTime=950	0.000635401	0	1.10548
951	0	genTime=951	0.000635401	0	1.1065
952	0	genTime=951	0	0
953	0	genTime=951	0	0
954	0	genTime=951	0	0
955	0	genTime=955	0.000635401	0	1.10852
956	0	genTime=956	0.000635401	0	1.10894
957	0	genTime=957	0.000635401	0	1.10945
958	0	genTime=246.7256	0.00191788	0	1.36562
959	0	genTime=247.964	0.00191788	0	1.37015
960	0	genTime=960	0.000635401	0	1.11171
961	0	genTime=961	0.000635401	0	1.11192
962	0	genTime=962	0.000635401	0	1.11223
963	0	genTime=962	0	0
964	0	genTime=506.0533	0.0013378	0	1.27091
965	0	genTime=506.439	0.0013378	0	1.27108
966	0	genTime=507.1622	0.0013378	0	1.2734
967	0	genTime=967	0.000635401	0	1.11395
968	0	genTime=967	0	0
969	0	genTime=967	0	0
970	0	genTime=505.9698	0.0013378	0	1.27296
971	0	genTime=505.8878	0.0013378	0	1.27499
972	0	genTime=505.8878	0	0
973	0	genTime=505.8878	0	0
974	0	genTime=505.8878	0	0
975	0	genTime=505.8878	0	0
976	0	genTime=505.8878	0	0
977	0	genTime=498.5643	0.0013378	0	1.27213
978	0	genTime=498.3112	0.0013378	0	1.27203
979	0	genTime=498.3942	0.0013378	0	1.27208
980	0	genTime=498.8154	0.0013378	0	1.2743
981	0	genTime=981	0.000635401	0	1.11431
982	0	genTime=982	0.000635401	0	1.11441
983	0	genTime=983	0.000635401	0	1.1146
984	0	genTime=499.0566	0.0013378	0	1.27438
985	0	genTime=498.701	0.0013378	0	1.27425
986	0	genTime=498.685	0.0013378	0	1.27425
987	0	genTime=19.02011	0.0027031	0	1.49952
988	0	genTime=236.736	0.00191788	0	1.38252
989	0	genTime=575.0171	0.00121548	0	1.25454
990	0	genTime=990	0.000635401	0	1.11572
991	0	genTime=991	0.000635401	0	1.11525
992	0	genTime=992	0.000635401	0	1.11489
993	0	genTime=992	0	0
994	0	genTime=992	0	0
995	0	genTime=992	0	0
996	0	genTime=484.9969	0.0013378	0	1.27495
997	0	genTime=997	0.000635401	0	1.11322
998	0	genTime=998	0.000635401	0	1.11272
999	0	genTime=999	0.000635401	0	1.11233
1000	0	genTime=1000	0.000635401	0	1.11251
1001	0	genTime=1000	0	0
1002	0	genTime=550.0064	0.00121548	0	1.24905
1003	0	genTime=548.413	0.00121548	0	1.24845
1004	0	genTime=547.2156	0.00121548	0	1.248
1005	0	genTime=546.4138	0.00121548	0	1.24769
1006	0	genTime=546.0083	0.00121548	0	1.24753
1007	0	genTime=1007	0.000635401	0	1.11088
1008	0	genTime=1008	0.000635401	0	1.11071
1009	0	genTime=1009	0.000635401	0	1.11064
1010	0	genTime=1010	0.000635401	0	1.11066
1011	0	genTime=1011	0.000635401	0	1.11079
1012	0	genTime=1011	0	0
1013	0	genTime=1011	0	0
1014	0	genTime=1011	0	0
1015	0	genTime=1011	0	0
1016	0	genTime=1011	0	0
1017	0	genTime=1011	0	0
1018	0	genTime=468.6329	0.0013378	0	1.27024
1019	0	genTime=470.0815	0.0013378	0	1.27287
1020	0	genTime=1020	0.000635401	0	1.11358
1021	0	genTime=1021	0.000635401	0	1.11397
1022	0	genTime=1022	0.000635401	0	1.11447
1023	0	genTime=1023	0.000635401	0	1.11507
1024	0	genTime=1024	0.000635401	0	1.11578
1025	0	genTime=1024	0	0
1026	0	genTime=1024	0	0
1027	0	genTime=1027	0.000635401	0	1.11793
1028	0	genTime=1028	0.000635401	0	1.11831
1029	0	genTime=1029	0.000635401	0	1.1188
1030	0	genTime=1029	0	0
1031	0	genTime=1029	0	-0.000635401
1032	0	genTime=1029	0	-0.000635401
1033	0	genTime=1029	0	-0.0013378
1034	0	genTime=1029	0	-0.0013378
1035	0	genTime=1029	0	-0.000635401
1036	0	genTime=1029	0	-0.000635401
1037	0	genTime=1029	0	-0.000635401
1038	0	genTime=1029	0	-0.000635401
1039	0	genTime=1029	0	-0.0013378
1040	0	genTime=1029	0	-0.00191788
1041	0	genTime=1029	0	-0.00191788
1042	0	genTime=1029	0	-0.000635401
1043	0	genTime=1029	0	-0.000635401
1044	0	genTime=1029	0	-0.000635401
1045	0	genTime=1029	0	-0.0013378
1046	0	genTime=1029	0	-0.0013378
1047	0	genTime=1029	0	0
1048	0	genTime=1029	0	0
1049	0	genTime=1029	0	0
1050	0	genTime=1029	0	0
1051	0	genTime=1029	0	0
1052	0	genTime=1029	0	-0.000702403
1053	0	genTime=1029	0	-0.000702403
1054	0	genTime=1029	0	-0.000702403
1055	0	genTime=1029	0	-0.0013378
1056	0	genTime=1029	0	0
1057	0	genTime=1029	0	0
1058	0	genTime=1029	0	-0.000635401
1059	0	genTime=1029	0	-0.0013378
1060	0	genTime=1029	0	-0.0013378
1061	0	genTime=1029	0	-0.0013378
1062	0	genTime=1029	0	-0.00212302
1063	0	genTime=1029	0	-0.0013378
1064	0	genTime=1029	0	0
1065	0	genTime=1029	0	0
1066	0	genTime=1029	0	0
1067	0	genTime=1029	0	0
1068	0	genTime=1029	0	0
1069	0	genTime=1029	0	-0.000635401
1070	0	genTime=1029	0	-0.000635401
1071	0	genTime=1029	0	-0.0013378
1072	0	genTime=1029	0	0
1073	0	genTime=1029	0	0
1074	0	genTime=1029	0	0
1075	0	genTime=1029	0	0
1076	0	genTime=412.7196	0.0013378	0	1.26658
1077	0	genTime=950.1396	0.000702403	0	1.12542
1078	0	genTime=946.7856	0.000702403	0	1.12484
1079	0	genTime=943.9632	0.000702403	0	1.12492
1080	0	genTime=943.9632	0	0
1081	0	genTime=943.9632	0	0
1082	0	genTime=943.9632	0	0
1083	0	genTime=943.9632	0	0
1084	0	genTime=943.9632	0	0
1085	0	genTime=943.9632	0	0
1086	0	genTime=943.9632	0	0
1087	0	genTime=943.9632	0	0
1088	0	genTime=943.9632	0	0
1089	0	genTime=943.9632	0	0
1090	0	genTime=943.9632	0	0
1091	0	genTime=943.9632	0	0
1092	0	genTime=943.9632	0	0
1093	0	genTime=943.9632	0	-0.000702403
1094	0	genTime=943.9632	0	-0.000702403
1095	0	genTime=943.9632	0	0
1096	0	genTime=943.9632	0	0
1097	0	genTime=943.9632	0	0
1098	0	genTime=943.9632	0	0
1099	0	genTime=943.9632	0	-0.000635401
1100	0	genTime=943.9632	0	-0.000635401
1101	0	genTime=943.9632	0	-0.000635401
1102	0	genTime=943.9632	0	-0.000635401
1103	0	genTime=943.9632	0	-0.000635401
1104	0	genTime=943.9632	0	-0.000635401
1105	0	genTime=943.9632	0	-0.000635401
1106	0	genTime=1029.712	0.000635401	0	1.10721
1107	0	genTime=1030.318	0.000635401	0	1.1073
1108	0	genTime=1031.567	0.000635401	0	1.10749
1109	0	genTime=1033.465	0.000635401	0	1.10779
1110	0	genTime=391.5691	0.0013378	0	1.26652
1111	0	genTime=391.5674	0.0013378	0	1.26857
1112	0	genTime=1035.922	0.000635401	0	1.10865
1113	0	genTime=1035.75	0.000635401	0	1.10862
1114	0	genTime=1036.227	0.000635401	0	1.10869
1115	0	genTime=123.5432	0.00191788	0	1.36911
1116	0	genTime=123.6909	0.00191788	0	1.36918
1117	0	genTime=391.5517	0.0013378	0	1.26851
1118	0	genTime=391.4816	0.0013378	0	1.26848
1119	0	genTime=391.7575	0.0013378	0	1.27067
1120	0	genTime=1043.15	0.000635401	0	1.11025
1121	0	genTime=1043.465	0.000635401	0	1.1103
1122	0	genTime=1043.465	0	0
1123	0	genTime=1043.465	0	0
1124	0	genTime=1043.465	0	0
1125	0	genTime=1043.465	0	0
1126	0	genTime=1043.465	0	0
1127	0	genTime=1043.465	0	0
1128	0	genTime=1043.465	0	0
1129	0	genTime=1043.465	0	0
1130	0	genTime=393.5542	0.0013378	0	1.27134
1131	0	genTime=960.7526	0.000702403	0	1.13087
1132	0	genTime=962.9893	0.000702403	0	1.13127
1133	0	genTime=51.70285	0.00212302	0	1.40414
1134	0	genTime=52.42564	0.00212302	0	1.40471
1135	0	genTime=53.38511	0.00212302	0	1.41033
1136	0	genTime=402.1532	0.0013378	0	1.27696
1137	0	genTime=403.5488	0.0013378	0	1.2775
1138	0	genTime=55.09136	0.00212302	0	1.41165
1139	0	genTime=317.5146	0.00148762	0	1.30518
1140	0	genTime=317.0768	0.00148762	0	1.30501
1141	0	genTime=316.9381	0.00148762	0	1.30497
1142	0	genTime=317.1003	0.00148762	0	1.30775
1143	0	genTime=985.3939	0.000702403	0	1.13659
1144	0	genTime=52.58213	0.00212302	0	1.41495
1145	0	genTime=52.24258	0.00212302	0	1.41982
1146	0	genTime=403.6561	0.0013378	0	1.28446
1147	0	genTime=403.6561	0	0
1148	0	genTime=403.6561	0	0
1149	0	genTime=403.6561	0	0
1150	0	genTime=403.6561	0	0
1151	0	genTime=403.6561	0	-0.000702403
1152	0	genTime=403.6561	0	-0.000702403
1153	0	genTime=403.6561	0	-0.000702403
1154	0	genTime=403.6561	0	-0.000702403
1155	0	genTime=403.6561	0	0
1156	0	genTime=403.6561	0	0
1157	0	genTime=403.6561	0	0
1158	0	genTime=403.6561	0	0
1159	0	genTime=403.6561	0	0
1160	0	genTime=403.6561	0	0
1161	0	genTime=403.6561	0	0
1162	0	genTime=403.6561	0	0
1163	0	genTime=403.6561	0	0
1164	0	genTime=403.6561	0	0
1165	0	genTime=403.6561	0	0
1166	0	genTime=403.6561	0	0
1167	0	genTime=403.6561	0	0
1168	0	genTime=403.6561	0	0
1169	0	genTime=403.6561	0	0
1170	0	genTime=953.8836	0.000702403	0	1.13284
1171	0	genTime=956.4978	0.000702403	0	1.13331
1172	0	genTime=959.7117	0.000702403	0	1.13387
1173	0	genTime=963.5339	0.000702403	0	1.13455
1174	0	genTime=27.66897	0.00212302	0	1.41
1175	0	genTime=29.05426	0.00212302	0	1.41106
1176	0	genTime=30.69303	0.00212302	0	1.4123
1177	0	genTime=-194.5189	0.00301323	0	1.54213
1178	0	genTime=-193.9718	0.00301323	0	1.55264
1179	0	genTime=34.14095	0.00212302	0	1.4202
1180	0	genTime=34.89585	0.00212302	0	1.42076
1181	0	genTime=306.6006	0.00148762	0	1.31338
1182	0	genTime=307.3041	0.00148762	0	1.31658
1183	0	genTime=1002.395	0.000702403	0	1.14282
1184	0	genTime=1003.425	0.000702403	0	1.14372
1185	0	genTime=1003.425	0	-0.000702403
1186	0	genTime=1003.425	0	-0.000702403
1187	0	genTime=997.9491	0.000702403	0	1.14272
1188	0	genTime=996.5653	0.000702403	0	1.14247
1189	0	genTime=995.799	0.000702403	0	1.14233
1190	0	genTime=995.799	0	0
1191	0	genTime=995.799	0	0
1192	0	genTime=995.799	0	0
1193	0	genTime=995.799	0	-0.000702403
1194	0	genTime=995.799	0	-0.000702403
1195	0	genTime=984.0681	0.000702403	0	1.14094
1196	0	genTime=982.651	0.000702403	0	1.14139
1197	0	genTime=1197	7.02448e-11	-7.02447e-11	0.381539
1198	0	genTime=1198	7.02448e-11	-7.02447e-11	0.314707
1199	0	genTime=1199	7.02448e-11	-7.02447e-11	0.31461
1200	0	genTime=1200	7.02448e-11	-7.02447e-11	0.314794
1201	0	genTime=1201	7.02448e-11	-7.02447e-11	0.317098
1202	0	genTime=1202	7.02448e-11	-7.02447e-11	0.314674
1203	0	genTime=1203	7.02448e-11	-7.02447e-11	0.315292
1204	0	genTime=1204	7.02448e-11	-7.02447e-11	0.314925
1205	0	genTime=1204	0	-0.000702403
1206	0	genTime=1204	0	-0.000702403
1207	0	genTime=1204	0	-0.000702403
1208	0	genTime=1204	0	-0.00148762
1209	0	genTime=1204	0	-0.00212302
1210	0	genTime=1204	0	-0.00212302
1211	0	genTime=1204	0	-0.000702403
1212	0	genTime=1204	0	-0.000702403
1213	0	genTime=1204	0	-0.00212302
1214	0	genTime=1204	0	-0.00212302
1215	0	genTime=1204	0	-0.00212302
1216	0	genTime=1204	0	-0.00212302
1217	0	genTime=1204	0	-0.00212302
1218	0	genTime=1204	0	-0.000702403
1219	0	genTime=1204	0	-0.00212302
1220	0	genTime=1204	0	-0.00212302
1221	0	genTime=1204	0	-0.000702403
1222	0	genTime=931.9191	0.000702403	0	1.13427
1223	0	genTime=928.0093	0.000702403	0	1.13358
1224	0	genTime=924.6968	0.000702403	0	1.13299
1225	0	genTime=921.977	0.000702403	0	1.13251
1226	0	genTime=919.8464	0.000702403	0	1.13213
1227	0	genTime=918.303	0.000702403	0	1.13251
1228	0	genTime=1228	7.02448e-11	-7.02447e-11	0.313677
1229	0	genTime=1229	7.02448e-11	-7.02447e-11	0.313812
1230	0	genTime=910.4068	0.000702403	0	1.1311
1231	0	genTime=906.6604	0.000702403	0	1.13108
1232	0	genTime=1232	7.02448e-11	-7.02447e-11	0.377775
1233	0	genTime=1233	7.02448e-11	-7.02447e-11	0.372838
1234	0	genTime=1234	7.02448e-11	-7.02447e-11	0.313605
1235	0	genTime=1235	7.02448e-11	-7.02447e-11	0.313509
1236	0	genTime=1236	7.02448e-11	-7.02447e-11	0.313469
1237	0	genTime=1237	7.02448e-11	-7.02447e-11	0.313217
1238	0	genTime=1238	7.02448e-11	-7.02447e-11	0.313404
1239	0	genTime=1239	7.02448e-11	-7.02447e-11	0.313202
1240	0	genTime=1240	7.02448e-11	-7.02447e-11	0.385177
1241	0	genTime=1241	7.02448e-11	-7.02447e-11	0.313155
1242	0	genTime=1242	7.02448e-11	-7.02447e-11	0.313263
1243	0	genTime=1243	7.02448e-11	-7.02447e-11	0.31353
1244	0	genTime=1244	7.02448e-11	-7.02447e-11	0.313342
1245	0	genTime=1244	0	-0.000702403
1246	0	genTime=1244	0	-0.000702403
1247	0	genTime=1244	0	-0.000702403
1248	0	genTime=1244	0	-0.000702403
1249	0	genTime=1244	0	-0.00148762
1250	0	genTime=1244	0	-0.00148762
1251	0	genTime=1244	0	-0.00212302
1252	0	genTime=1244	0	-0.00301323
1253	0	genTime=1244	0	-0.00301323
1254	0	genTime=1244	0	-0.00148762
1255	0	genTime=1244	0	-0.00148762
1256	0	genTime=1244	0	-0.00148762
1257	0	genTime=1244	0	-0.00212302
1258	0	genTime=1244	0	-0.000702403
1259	0	genTime=1244	0	-0.000702403
1260	0	genTime=881.3712	0.000702403	0	1.12854
1261	0	genTime=1261	7.02448e-11	-7.02447e-11	0.313506
1262	0	genTime=1261	0	-0.000702403
1263	0	genTime=1261	0	-0.000702403
1264	0	genTime=1261	0	-0.000702403
1265	0	genTime=1261	0	-0.000702403
1266	0	genTime=1261	0	-0.000702403
1267	0	genTime=1261	0	-0.000702403
1268	0	genTime=866.6134	0.000702403	0	1.12659
1269	0	genTime=866.6134	0	0
1270	0	genTime=866.6134	0	-0.000702403
1271	0	genTime=866.6134	0	-0.000702403
1272	0	genTime=857.2799	0.000702403	0	1.12496
1273	0	genTime=855.2567	0.000702403	0	1.12461
1274	0	genTime=853.8031	0.000702403	0	1.12436
1275	0	genTime=852.9183	0.000702403	0	1.12422
1276	0	genTime=852.6025	0.000702403	0	1.12417
1277	0	genTime=852.8571	0.000702403	0	1.12422
1278	0	genTime=853.6847	0.000702403	0	1.12436
1279	0	genTime=855.0887	0.000702403	0	1.12522
1280	0	genTime=855.0887	0	0
1281	0	genTime=855.0887	0	0
1282	0	genTime=855.0887	0	0
1283	0	genTime=855.0887	0	0
1284	0	genTime=273.3944	0.0013378	0	1.26786
1285	0	genTime=274.6809	0.0013378	0	1.26835
1286	0	genTime=866.2366	0.000702403	0	1.12715
1287	0	genTime=867.9483	0.000702403	0	1.12745
1288	0	genTime=-79.8884	0.00212302	0	1.4018
1289	0	genTime=-79.35992	0.00212302	0	1.40221
1290	0	genTime=-78.59091	0.00212302	0	1.4028
1291	0	genTime=-77.5778	0.00212302	0	1.40357
1292	0	genTime=-76.31652	0.00212302	0	1.40958
1293	0	genTime=888.5794	0.000702403	0	1.13171
1294	0	genTime=-75.8909	0.00212302	0	1.40993
1295	0	genTime=-75.75527	0.00212302	0	1.41003
1296	0	genTime=196.685	0.00148762	0	1.30295
1297	0	genTime=778.4995	0.00078522	0	1.15472
1298	0	genTime=778.4995	0	0
1299	0	genTime=778.4995	0	0
1300	0	genTime=778.4995	0	0
1301	0	genTime=778.4995	0	0
1302	0	genTime=778.4995	0	-0.000702403
1303	0	genTime=876.947	0.000702403	0	1.13103
1304	0	genTime=874.5129	0.000702403	0	1.13126
1305	0	genTime=874.5129	0	-0.000702403
1306	0	genTime=874.5129	0	-0.000702403
1307	0	genTime=859.0196	0.000702403	0	1.12853
1308	0	genTime=854.3101	0.000702403	0	1.1277
1309	0	genTime=850.2	0.000702403	0	1.1276
1310	0	genTime=850.2	0	0
1311	0	genTime=850.2	0	0
1312	0	genTime=850.2	0	0
1313	0	genTime=850.2	0	0
1314	0	genTime=850.2	0	0
1315	0	genTime=850.2	0	0
1316	0	genTime=850.2	0	0
1317	0	genTime=850.2	0	0
1318	0	genTime=850.2	0	0
1319	0	genTime=850.2	0	0
1320	0	genTime=850.2	0	0
1321	0	genTime=850.2	0	0
1322	0	genTime=850.2	0	0
1323	0	genTime=850.2	0	0
1324	0	genTime=850.2	0	0
1325	0	genTime=850.2	0	0
1326	0	genTime=241.7654	0.0013378	0	1.26845
1327	0	genTime=943.1348	0.000635401	0	1.10788
1328	0	genTime=946.5796	0.000635401	0	1.1084
1329	0	genTime=946.5796	0	0
1330	0	genTime=946.5796	0	0
1331	0	genTime=946.5796	0	0
1332	0	genTime=957.0739	0.000635401	0	1.11103
1333	0	genTime=957.0739	0	-0.000635401
1334	0	genTime=957.0739	0	-0.000635401
1335	0	genTime=957.0739	0	-0.0013378
1336	0	genTime=957.0739	0	0
1337	0	genTime=957.0739	0	0
1338	0	genTime=957.0739	0	0
1339	0	genTime=957.0739	0	0
1340	0	genTime=957.0739	0	0
1341	0	genTime=957.0739	0	-0.000635401
1342	0	genTime=957.0739	0	-0.000635401
1343	0	genTime=957.0739	0	-0.0013378
1344	0	genTime=957.0739	0	-0.000635401
1345	0	genTime=957.0739	0	-0.000635401
1346	0	genTime=957.0739	0	-0.000635401
1347	0	genTime=957.0739	0	-0.0013378
1348	0	genTime=957.0739	0	-0.0013378
1349	0	genTime=957.0739	0	-0.0013378
1350	0	genTime=957.0739	0	-0.0013378
1351	0	genTime=957.0739	0	-0.0013378
1352	0	genTime=957.0739	0	-0.0013378
1353	0	genTime=957.0739	0	-0.0013378
1354	0	genTime=957.0739	0	-0.00191788
1355	0	genTime=957.0739	0	-0.000635401
1356	0	genTime=957.0739	0	-0.000635401
1357	0	genTime=957.0739	0	-0.00121548
1358	0	genTime=957.0739	0	-0.0017491
1359	0	genTime=957.0739	0	-0.0024515
1360	0	genTime=957.0739	0	-0.0024515
1361	0	genTime=957.0739	0	-0.0024515
1362	0	genTime=957.0739	0	-0.0024515
1363	0	genTime=957.0739	0	-0.00323672
1364	0	genTime=957.0739	0	-0.00373077
1365	0	genTime=957.0739	0	-0.00373077
1366	0	genTime=957.0739	0	-0.00373077
1367	0	genTime=957.0739	0	-0.00373077
1368	0	genTime=957.0739	0	-0.0024515
1369	0	genTime=957.0739	0	-0.00323672
1370	0	genTime=957.0739	0	-0.00323672
1371	0	genTime=957.0739	0	-0.00323672
1372	0	genTime=957.0739	0	-0.00323672
1373	0	genTime=957.0739	0	-0.00191788
1374	0	genTime=957.0739	0	-0.0024515
1375	0	genTime=957.0739	0	-0.0024515
1376	0	genTime=957.0739	0	-0.0024515
1377	0	genTime=957.0739	0	-0.00121548
1378	0	genTime=957.0739	0	-0.00191788
1379	0	genTime=957.0739	0	-0.00191788
1380	0	genTime=957.0739	0	-0.000635401
1381	0	genTime=957.0739	0	-0.000635401
1382	0	genTime=957.0739	0	-0.0013378
1383	0	genTime=957.0739	0	-0.0013378
1384	0	genTime=957.0739	0	-0.0013378
1385	0	genTime=957.0739	0	0
1386	0	genTime=957.0739	0	0
1387	0	genTime=957.0739	0	0
1388	0	genTime=957.0739	0	0
1389	0	genTime=957.0739	0	0
1390	0	genTime=957.0739	0	0
1391	0	genTime=957.0739	0	-0.000635401
1392	0	genTime=957.0739	0	-0.000635401
1393	0	genTime=957.0739	0	-0.000635401
1394	0	genTime=957.0739	0	-0.000635401
1395	0	genTime=957.0739	0	-0.00121548
1396	0	genTime=957.0739	0	-0.00121548
1397	0	genTime=957.0739	0	-0.00121548
1398	0	genTime=957.0739	0	-0.0017491
1399	0	genTime=957.0739	0	-0.0017491
1400	0	genTime=957.0739	0	-0.0017491
1401	0	genTime=957.0739	0	-0.0024515
1402	0	genTime=957.0739	0	-0.00121548
1403	0	genTime=957.0739	0	-0.00121548
1404	0	genTime=957.0739	0	-0.00121548
1405	0	genTime=957.0739	0	-0.00121548
1406	0	genTime=957.0739	0	-0.0017491
1407	0	genTime=957.0739	0	-0.00121548
1408	0	genTime=957.0739	0	0
1409	0	genTime=957.0739	0	0
1410	0	genTime=957.0739	0	0
1411	0	genTime=957.0739	0	-0.000635401
1412	0	genTime=957.0739	0	-0.000635401
1413	0	genTime=957.0739	0	-0.000635401
1414	0	genTime=957.0739	0	-0.00121548
1415	0	genTime=957.0739	0	-0.00121548
1416	0	genTime=957.0739	0	0
1417	0	genTime=957.0739	0	0
1418	0	genTime=957.0739	0	0
1419	0	genTime=667.3055	0.000635401	0	1.07105
1420	0	genTime=667.3055	0	0
1421	0	genTime=667.3055	0	0
1422	0	genTime=667.3055	0	0
1423	0	genTime=667.3055	0	0
1424	0	genTime=667.3055	0	0
1425	0	genTime=667.3055	0	-0.000580076
1426	0	genTime=667.3055	0	-0.000580076
1427	0	genTime=667.3055	0	-0.000580076
1428	0	genTime=667.3055	0	-0.000580076
1429	0	genTime=731.7228	0.000580076	0	1.05383
1430	0	genTime=731.7228	0	-0.000580076
1431	0	genTime=731.7228	0	-0.000580076
1432	0	genTime=724.6381	0.000580076	0	1.05285
1433	0	genTime=-162.7425	0.0017491	0	1.28931
1434	0	genTime=172.4578	0.00111369	0	1.17741
1435	0	genTime=170.5616	0.00111369	0	1.17683
1436	0	genTime=169.0769	0.00111369	0	1.17638
1437	0	genTime=168.0028	0.00111369	0	1.17605
1438	0	genTime=167.3392	0.00111369	0	1.17584
1439	0	genTime=-332.7037	0.00224315	0	1.35941
1440	0	genTime=-333.0529	0.00224315	0	1.3591
1441	0	genTime=-333.1742	0.00224315	0	1.35897
1442	0	genTime=-333.0655	0.00224315	0	1.35903
1443	0	genTime=-168.9915	0.0017491	0	1.28829
1444	0	genTime=169.3735	0.00111369	0	1.1775
1445	0	genTime=169.0142	0.00111369	0	1.17738
1446	0	genTime=169.0722	0.00111369	0	1.17738
1447	0	genTime=169.5498	0.00111369	0	1.17751
1448	0	genTime=725.0247	0.000580076	0	1.05325
1449	0	genTime=-170.7505	0.0017491	0	1.28724
1450	0	genTime=-170.8255	0.0017491	0	1.2872
1451	0	genTime=-170.6233	0.0017491	0	1.2873
1452	0	genTime=100.212	0.00121548	0	1.19699
1453	0	genTime=100.3239	0.00121548	0	1.19703
1454	0	genTime=100.7986	0.00121548	0	1.1972
1455	0	genTime=650.6073	0.000635401	0	1.06964
1456	0	genTime=651.1702	0.000635401	0	1.06974
1457	0	genTime=652.3091	0.000635401	0	1.07022
1458	0	genTime=652.3091	0	0
1459	0	genTime=652.3091	0	0
1460	0	genTime=652.3091	0	-0.000635401
1461	0	genTime=652.3091	0	-0.00121548
1462	0	genTime=652.3091	0	-0.00121548
1463	0	genTime=652.3091	0	-0.00121548
1464	0	genTime=652.3091	0	-0.00121548
1465	0	genTime=652.3091	0	-0.00121548
1466	0	genTime=652.3091	0	-0.000580076
1467	0	genTime=652.3091	0	-0.000580076
1468	0	genTime=652.3091	0	-0.000580076
1469	0	genTime=652.3091	0	-0.000580076
1470	0	genTime=730.4502	0.000580076	0	1.05473
1471	0	genTime=732.1745	0.000580076	0	1.05518
1472	0	genTime=732.1745	0	0
1473	0	genTime=165.4437	0.00111369	0	1.18095
1474	0	genTime=166.0904	0.00111369	0	1.18112
1475	0	genTime=167.174	0.00111369	0	1.18259
1476	0	genTime=819.2931	0.000533618	0	1.0429
1477	0	genTime=819.2931	0	0
1478	0	genTime=819.2931	0	0
1479	0	genTime=819.2931	0	0
1480	0	genTime=819.2931	0	0
1481	0	genTime=169.4279	0.00111369	0	1.18312
1482	0	genTime=747.6634	0.000580076	0	1.05743
1483	0	genTime=747.6634	0	0
1484	0	genTime=747.6634	0	0
1485	0	genTime=747.6634	0	0
1486	0	genTime=747.6634	0	0
1487	0	genTime=747.6634	0	-0.000580076
1488	0	genTime=747.6634	0	-0.000580076
1489	0	genTime=751.0393	0.000580076	0	1.05835
1490	0	genTime=751.0393	0	0
1491	0	genTime=751.0393	0	-0.000580076
1492	0	genTime=751.0393	0	-0.000580076
1493	0	genTime=751.0393	0	-0.000580076
1494	0	genTime=751.0393	0	-0.00121548
1495	0	genTime=751.0393	0	-0.000580076
1496	0	genTime=751.0393	0	-0.000580076
1497	0	genTime=751.0393	0	-0.000580076
1498	0	genTime=751.0393	0	-0.000580076
1499	0	genTime=751.0393	0	-0.000580076
1500	0	genTime=751.0393	0	0
1501	0	genTime=751.0393	0	0
1502	0	genTime=751.0393	0	0
1503	0	genTime=751.0393	0	0
1504	0	genTime=751.0393	0	-0.000580076
1505	0	genTime=727.3498	0.000580076	0	1.05545
1506	0	genTime=726.6164	0.000580076	0	1.05534
1507	0	genTime=726.6164	0	0
1508	0	genTime=726.6164	0	-0.000635401
1509	0	genTime=726.6164	0	0
1510	0	genTime=726.6164	0	0
1511	0	genTime=726.6164	0	0
1512	0	genTime=726.6164	0	0
1513	0	genTime=726.6164	0	0
1514	0	genTime=726.6164	0	-0.000635401
1515	0	genTime=726.6164	0	-0.000635401
1516	0	genTime=726.6164	0	-0.000635401
1517	0	genTime=726.6164	0	-0.000635401
1518	0	genTime=726.6164	0	-0.000635401
1519	0	genTime=601.7416	0.000635401	0	1.0652
1520	0	genTime=600.9388	0.000635401	0	1.06509
1521	0	genTime=600.7084	0.000635401	0	1.06534
1522	0	genTime=600.7084	0	0
1523	0	genTime=600.7084	0	0
1524	0	genTime=600.7084	0	-0.000635401
1525	0	genTime=600.7084	0	-0.000635401
1526	0	genTime=600.7084	0	-0.00121548
1527	0	genTime=600.7084	0	-0.00121548
1528	0	genTime=600.7084	0	-0.00121548
1529	0	genTime=600.7084	0	-0.00121548
1530	0	genTime=600.7084	0	-0.00121548
1531	0	genTime=600.7084	0	-0.0017491
1532	0	genTime=600.7084	0	-0.0017491
1533	0	genTime=600.7084	0	-0.000580076
1534	0	genTime=600.7084	0	-0.000580076
1535	0	genTime=600.7084	0	-0.000580076
1536	0	genTime=600.7084	0	0
1537	0	genTime=600.7084	0	0
1538	0	genTime=600.7084	0	0
1539	0	genTime=600.7084	0	0
1540	0	genTime=600.7084	0	0
1541	0	genTime=667.235	0.000580076	0	1.04836
1542	0	genTime=667.8768	0.000580076	0	1.04845
1543	0	genTime=669.1929	0.000580076	0	1.04862
1544	0	genTime=671.1883	0.000580076	0	1.04889
1545	0	genTime=671.1883	0	0
1546	0	genTime=671.1883	0	-0.000580076
1547	0	genTime=672.3071	0.000580076	0	1.04925
1548	0	genTime=672.3071	0	0
1549	0	genTime=672.3071	0	0
1550	0	genTime=672.3071	0	-0.000580076
1551	0	genTime=666.1737	0.000580076	0	1.04862
1552	0	genTime=664.6884	0.000580076	0	1.04841
1553	0	genTime=663.8763	0.000580076	0	1.0483
1554	0	genTime=663.7378	0.000580076	0	1.04847
1555	0	genTime=663.7378	0	0
1556	0	genTime=663.7378	0	-0.000580076
1557	0	genTime=663.7378	0	-0.000580076
1558	0	genTime=663.7378	0	-0.000580076
1559	0	genTime=663.7378	0	-0.000580076
1560	0	genTime=663.7378	0	-0.00111369
1561	0	genTime=663.7378	0	-0.00111369
1562	0	genTime=663.7378	0	0
1563	0	genTime=663.7378	0	-0.000533618
1564	0	genTime=663.7378	0	-0.00111369
1565	0	genTime=663.7378	0	0
1566	0	genTime=663.7378	0	0
1567	0	genTime=663.7378	0	0
1568	0	genTime=663.7378	0	0
1569	0	genTime=663.7378	0	0
1570	0	genTime=635.038	0.000580076	0	1.04505
1571	0	genTime=635.038	0	0
1572	0	genTime=635.038	0	0
1573	0	genTime=635.038	0	0
1574	0	genTime=635.038	0	0
1575	0	genTime=623.7344	0.000580076	0	1.04349
1576	0	genTime=621.3376	0.000580076	0	1.04317
1577	0	genTime=619.5978	0.000580076	0	1.04293
1578	0	genTime=618.5132	0.000580076	0	1.04296
1579	0	genTime=618.5132	0	0
1580	0	genTime=618.5132	0	-0.000580076
1581	0	genTime=618.5132	0	-0.000580076
1582	0	genTime=618.5132	0	-0.000580076
1583	0	genTime=618.5132	0	-0.000580076
1584	0	genTime=618.5132	0	-0.000580076
1585	0	genTime=618.5132	0	-0.000580076
1586	0	genTime=618.5132	0	-0.00111369
1587	0	genTime=618.5132	0	-0.00111369
1588	0	genTime=618.5132	0	-0.00160775
1589	0	genTime=618.5132	0	-0.00160775
1590	0	genTime=618.5132	0	-0.00160775
1591	0	genTime=618.5132	0	-0.00160775
1592	0	genTime=618.5132	0	-0.00160775
1593	0	genTime=618.5132	0	-0.00160775
1594	0	genTime=618.5132	0	-0.00224315
1595	0	genTime=618.5132	0	-0.0027031
1596	0	genTime=618.5132	0	-0.0027031
1597	0	genTime=618.5132	0	-0.00160775
1598	0	genTime=618.5132	0	-0.00160775
1599	0	genTime=618.5132	0	-0.00160775
1600	0	genTime=618.5132	0	-0.00160775
1601	0	genTime=618.5132	0	-0.00102767
1602	0	genTime=618.5132	0	-0.00102767
1603	0	genTime=618.5132	0	-0.00148762
1604	0	genTime=618.5132	0	-0.00148762
1605	0	genTime=618.5132	0	-0.00148762
1606	0	genTime=618.5132	0	-0.000494053
1607	0	genTime=618.5132	0	-0.000494053
1608	0	genTime=618.5132	0	-0.00102767
1609	0	genTime=618.5132	0	-0.00148762
1610	0	genTime=618.5132	0	-0.00191788
1611	0	genTime=618.5132	0	-0.00148762
1612	0	genTime=618.5132	0	-0.00148762
1613	0	genTime=618.5132	0	-0.00148762
1614	0	genTime=618.5132	0	-0.00148762
1615	0	genTime=618.5132	0	-0.00148762
1616	0	genTime=618.5132	0	-0.0020677
1617	0	genTime=618.5132	0	-0.0020677
1618	0	genTime=618.5132	0	-0.0020677
1619	0	genTime=618.5132	0	-0.0020677
1620	0	genTime=618.5132	0	-0.00249796
1621	0	genTime=618.5132	0	-0.00148762
1622	0	genTime=618.5132	0	-0.0020677
1623	0	genTime=618.5132	0	-0.0020677
1624	0	genTime=618.5132	0	-0.0020677
1625	0	genTime=618.5132	0	-0.00102767
1626	0	genTime=618.5132	0	-0.00160775
1627	0	genTime=618.5132	0	-0.00160775
1628	0	genTime=618.5132	0	-0.00160775
1629	0	genTime=618.5132	0	-0.00160775
1630	0	genTime=618.5132	0	-0.000533618
1631	0	genTime=618.5132	0	-0.000533618
1632	0	genTime=618.5132	0	-0.000533618
1633	0	genTime=618.5132	0	-0.000533618
1634	0	genTime=618.5132	0	-0.000533618
1635	0	genTime=487.1289	0.000533618	0	1.00419
1636	0	genTime=489.1894	0.000533618	0	1.00445
1637	0	genTime=1637	7.02448e-11	-7.02447e-11	0.303322
1638	0	genTime=491.3128	0.000533618	0	1.00476
1639	0	genTime=491.3128	0	0
1640	0	genTime=491.3128	0	-0.000533618
1641	0	genTime=491.3128	0	-0.000533618
1642	0	genTime=491.3128	0	-0.00102767
1643	0	genTime=491.3128	0	-0.00102767
1644	0	genTime=491.3128	0	-0.00102767
1645	0	genTime=491.3128	0	-0.00160775
1646	0	genTime=491.3128	0	-0.000533618
1647	0	genTime=491.3128	0	-0.000533618
1648	0	genTime=491.3128	0	-0.00102767
1649	0	genTime=491.3128	0	-0.00102767
1650	0	genTime=491.3128	0	-0.00160775
1651	0	genTime=491.3128	0	-0.00160775
1652	0	genTime=491.3128	0	-0.00160775
1653	0	genTime=491.3128	0	-0.00160775
1654	0	genTime=491.3128	0	-0.000533618
1655	0	genTime=491.3128	0	-0.000533618
1656	0	genTime=491.3128	0	-0.000533618
1657	0	genTime=491.3128	0	-0.000533618
1658	0	genTime=491.3128	0	-0.000533618
1659	0	genTime=1659	7.02448e-11	-7.02447e-11	0.301693
1660	0	genTime=1660	7.02448e-11	-7.02447e-11	0.302911
1661	0	genTime=-121.6718	0.00111369	0	1.12787
1662	0	genTime=-121.3286	0.00111369	0	1.12873
1663	0	genTime=-380.8662	0.00160775	0	1.20965
1664	0	genTime=-381.1404	0.00160775	0	1.20955
1665	0	genTime=-381.1427	0.00160775	0	1.20958
1666	0	genTime=-380.8712	0.00160775	0	1.20973
1667	0	genTime=-380.3232	0.00160775	0	1.21
1668	0	genTime=-379.4963	0.00160775	0	1.2104
1669	0	genTime=-378.3861	0.00160775	0	1.21092
1670	0	genTime=-698.6466	0.0027031	0	1.35506
1671	0	genTime=-697.9679	0.0027031	0	1.36018
1672	0	genTime=-374.1883	0.00160775	0	1.21454
1673	0	genTime=-373.5839	0.00160775	0	1.21483
1674	0	genTime=-372.6926	0.00160775	0	1.21695
1675	0	genTime=-41.18292	0.00102767	0	1.12002
1676	0	genTime=-41.01433	0.00102767	0	1.12007
1677	0	genTime=-41.60585	0.00102767	0	1.11991
1678	0	genTime=-539.3126	0.0020677	0	1.28516
1679	0	genTime=-539.6111	0.0020677	0	1.28495
1680	0	genTime=-539.6715	0.0020677	0	1.28776
1681	0	genTime=-40.96803	0.00102767	0	1.12075
1682	0	genTime=-41.88294	0.00102767	0	1.12051
1683	0	genTime=-42.37023	0.00102767	0	1.12039
1684	0	genTime=-542.3451	0.0020677	0	1.28596
1685	0	genTime=-783.6804	0.00313336	0	1.42231
1686	0	genTime=-703.9395	0.0027031	0	1.3683
1687	0	genTime=-704.5451	0.0027031	0	1.3725
1688	0	genTime=-544.0523	0.0020677	0	1.28773
1689	0	genTime=-544.7205	0.0020677	0	1.28726
1690	0	genTime=-545.1499	0.0020677	0	1.28696
1691	0	genTime=-545.3391	0.0020677	0	1.28682
1692	0	genTime=-545.2863	0.0020677	0	1.28684
1693	0	genTime=-544.9893	0.0020677	0	1.28702
1694	0	genTime=-544.4453	0.0020677	0	1.28736
1695	0	genTime=-787.5352	0.00313336	0	1.42353
1696	0	genTime=-706.1006	0.0027031	0	1.37075
1697	0	genTime=-705.8862	0.0027031	0	1.37096
1698	0	genTime=-705.4799	0.0027031	0	1.37136
1699	0	genTime=-704.8787	0.0027031	0	1.37195
1700	0	genTime=-592.4003	0.00224315	0	1.31351
1701	0	genTime=-591.7533	0.00224315	0	1.31401
1702	0	genTime=-590.8825	0.00224315	0	1.31466
1703	0	genTime=-589.784	0.00224315	0	1.31548
1704	0	genTime=-588.4536	0.00224315	0	1.31647
1705	0	genTime=-420.8723	0.0017491	0	1.25103
1706	0	genTime=-74.8539	0.00111369	0	1.14688
1707	0	genTime=-72.81144	0.00111369	0	1.14746
1708	0	genTime=-70.3478	0.00111369	0	1.14909
1709	0	genTime=581.6241	0.000533618	0	1.01617
1710	0	genTime=581.6241	0	0
1711	0	genTime=581.6241	0	0
1712	0	genTime=581.6241	0	0
1713	0	genTime=515.0416	0.000580076	0	1.03093
1714	0	genTime=-62.00449	0.00111369	0	1.15242
1715	0	genTime=-61.71558	0.00111369	0	1.1525
1716	0	genTime=-61.00823	0.00111369	0	1.15269
1717	0	genTime=-583.3571	0.00224315	0	1.3313
1718	0	genTime=-582.953	0.00224315	0	1.33158
1719	0	genTime=-582.3132	0.00224315	0	1.33204
1720	0	genTime=-581.434	0.00224315	0	1.33662
1721	0	genTime=-52.40988	0.00111369	0	1.15611
1722	0	genTime=-51.7571	0.00111369	0	1.15628
1723	0	genTime=-581.0018	0.00224315	0	1.33687
1724	0	genTime=-580.6101	0.00224315	0	1.33713
1725	0	genTime=-579.9778	0.00224315	0	1.33758
1726	0	genTime=-579.1014	0.00224315	0	1.34229
1727	0	genTime=-340.2503	0.00160775	0	1.24712
1728	0	genTime=-339.0119	0.00160775	0	1.24989
1729	0	genTime=646.7039	0.000533618	0	1.02429
1730	0	genTime=647.7675	0.000533618	0	1.02441
1731	0	genTime=649.644	0.000533618	0	1.02462
1732	0	genTime=652.3402	0.000533618	0	1.02503
1733	0	genTime=652.3402	0	0
1734	0	genTime=652.3402	0	-0.000533618
1735	0	genTime=652.3402	0	-0.000533618
1736	0	genTime=652.3402	0	-0.00160775
1737	0	genTime=652.3402	0	-0.00160775
1738	0	genTime=652.3402	0	-0.00111369
1739	0	genTime=652.3402	0	-0.00111369
1740	0	genTime=652.3402	0	-0.00111369
1741	0	genTime=652.3402	0	-0.00111369
1742	0	genTime=652.3402	0	-0.00111369
1743	0	genTime=652.3402	0	-0.00160775
1744	0	genTime=652.3402	0	-0.00160775
1745	0	genTime=652.3402	0	-0.00224315
1746	0	genTime=652.3402	0	-0.00224315
1747	0	genTime=652.3402	0	-0.00111369
1748	0	genTime=652.3402	0	-0.00160775
1749	0	genTime=652.3402	0	-0.00160775
1750	0	genTime=652.3402	0	-0.000533618
1751	0	genTime=652.3402	0	0
1752	0	genTime=652.3402	0	0
1753	0	genTime=652.3402	0	-0.000580076
1754	0	genTime=652.3402	0	-0.000580076
1755	0	genTime=652.3402	0	-0.000580076
1756	0	genTime=514.4425	0.000580076	0	1.0315
1757	0	genTime=512.5253	0.000580076	0	1.03125
1758	0	genTime=511.2841	0.000580076	0	1.03108
1759	0	genTime=511.2841	0	0
1760	0	genTime=511.2841	0	-0.000635401
1761	0	genTime=511.2841	0	-0.000635401
1762	0	genTime=511.2841	0	-0.000635401
1763	0	genTime=511.2841	0	-0.000580076
1764	0	genTime=511.2841	0	-0.000580076
1765	0	genTime=511.2841	0	-0.000580076
1766	0	genTime=511.2841	0	-0.00111369
1767	0	genTime=511.2841	0	-0.00111369
1768	0	genTime=511.2841	0	-0.00111369
1769	0	genTime=511.2841	0	-0.00111369
1770	0	genTime=511.2841	0	-0.0017491
1771	0	genTime=511.2841	0	-0.0017491
1772	0	genTime=511.2841	0	-0.00224315
1773	0	genTime=511.2841	0	-0.00224315
1774	0	genTime=511.2841	0	-0.0027031
1775	0	genTime=511.2841	0	-0.0027031
1776	0	genTime=511.2841	0	-0.0027031
1777	0	genTime=511.2841	0	-0.0027031
1778	0	genTime=511.2841	0	-0.0027031
1779	0	genTime=511.2841	0	-0.0027031
1780	0	genTime=511.2841	0	-0.0027031
1781	0	genTime=511.2841	0	-0.00160775
1782	0	genTime=511.2841	0	-0.00160775
1783	0	genTime=511.2841	0	-0.0020677
1784	0	genTime=511.2841	0	-0.00102767
1785	0	genTime=511.2841	0	-0.00148762
1786	0	genTime=511.2841	0	-0.00148762
1787	0	genTime=511.2841	0	-0.00148762
1788	0	genTime=511.2841	0	-0.0020677
1789	0	genTime=511.2841	0	-0.0020677
1790	0	genTime=511.2841	0	-0.0020677
1791	0	genTime=511.2841	0	-0.0020677
1792	0	genTime=511.2841	0	-0.0027031
1793	0	genTime=511.2841	0	-0.0027031
1794	0	genTime=511.2841	0	-0.0027031
1795	0	genTime=511.2841	0	-0.0027031
1796	0	genTime=511.2841	0	-0.0020677
1797	0	genTime=511.2841	0	-0.0020677
1798	0	genTime=511.2841	0	-0.0027031
1799	0	genTime=511.2841	0	-0.0027031
1800	0	genTime=511.2841	0	-0.0027031
1801	0	genTime=511.2841	0	-0.00313336
1802	0	genTime=511.2841	0	-0.0020677
1803	0	genTime=511.2841	0	-0.0020677
1804	0	genTime=511.2841	0	-0.00102767
1805	0	genTime=511.2841	0	-0.00102767
1806	0	genTime=511.2841	0	-0.00102767
1807	0	genTime=511.2841	0	-0.00102767
1808	0	genTime=511.2841	0	0
1809	0	genTime=511.2841	0	0
1810	0	genTime=511.2841	0	0
1811	0	genTime=-181.8503	0.00102767	0	1.10027
1812	0	genTime=-181.9084	0.00102767	0	1.10026
1813	0	genTime=348.4583	0.000533618	0	0.988606
1814	0	genTime=348.3563	0.000533618	0	0.988602
1815	0	genTime=348.8916	0.000533618	0	0.988673
1816	0	genTime=350.0668	0.000533618	0	0.988821
1817	0	genTime=351.8863	0.000533618	0	0.989005
1818	0	genTime=-181.1713	0.00102767	0	1.10168
1819	0	genTime=419.8748	0.000494053	0	0.977922
1820	0	genTime=419.9945	0.000494053	0	0.977776
1821	0	genTime=419.9945	0	-0.000459952
1822	0	genTime=419.9945	0	-0.000954006
1823	0	genTime=419.9945	0	-0.000459952
1824	0	genTime=419.9945	0	-0.000459952
1825	0	genTime=419.9945	0	-0.000954006
1826	0	genTime=419.9945	0	-0.00148762
1827	0	genTime=419.9945	0	-0.00148762
1828	0	genTime=419.9945	0	-0.00148762
1829	0	genTime=419.9945	0	-0.00148762
1830	0	genTime=419.9945	0	-0.00148762
1831	0	genTime=419.9945	0	-0.0020677
1832	0	genTime=419.9945	0	-0.00249796
1833	0	genTime=419.9945	0	-0.00249796
1834	0	genTime=419.9945	0	-0.00249796
1835	0	genTime=419.9945	0	-0.00290212
1836	0	genTime=419.9945	0	-0.00290212
1837	0	genTime=419.9945	0	-0.00328318
1838	0	genTime=419.9945	0	-0.00191788
1839	0	genTime=419.9945	0	-0.00191788
1840	0	genTime=419.9945	0	-0.00191788
1841	0	genTime=419.9945	0	-0.000954006
1842	0	genTime=419.9945	0	-0.000954006
1843	0	genTime=419.9945	0	-0.00138426
1844	0	genTime=419.9945	0	-0.00178843
1845	0	genTime=419.9945	0	-0.00178843
1846	0	genTime=419.9945	0	-0.00178843
1847	0	genTime=419.9945	0	-0.000890209
1848	0	genTime=419.9945	0	-0.000890209
1849	0	genTime=419.9945	0	0
1850	0	genTime=419.9945	0	0
1851	0	genTime=419.9945	0	0
1852	0	genTime=419.9945	0	0
1853	0	genTime=419.9945	0	0
1854	0	genTime=419.9945	0	0
1855	0	genTime=419.9945	0	-0.000430257
1856	0	genTime=419.9945	0	-0.000890209
1857	0	genTime=419.9945	0	-0.000890209
1858	0	genTime=419.9945	0	0
1859	0	genTime=419.9945	0	-0.000459952
1860	0	genTime=303.0464	0.000459952	0	0.94782
1861	0	genTime=303.0464	0	0
1862	0	genTime=303.0464	0	0
1863	0	genTime=303.0464	0	0
1864	0	genTime=303.0464	0	0
1865	0	genTime=303.0464	0	0
1866	0	genTime=303.0464	0	0
1867	0	genTime=303.0464	0	0
1868	0	genTime=303.0464	0	0
1869	0	genTime=303.0464	0	0
1870	0	genTime=303.0464	0	0
1871	0	genTime=289.7481	0.000459952	0	0.946274
1872	0	genTime=289.8852	0.000459952	0	0.946291
1873	0	genTime=290.7309	0.000459952	0	0.94638
1874	0	genTime=292.2891	0.000459952	0	0.946543
1875	0	genTime=294.5651	0.000459952	0	0.946779
1876	0	genTime=-517.8351	0.00138426	0	1.13525
1877	0	genTime=299.4118	0.000459952	0	0.947112
1878	0	genTime=300.1609	0.000459952	0	0.94719
1879	0	genTime=300.1609	0	0
1880	0	genTime=300.1609	0	-0.000459952
1881	0	genTime=300.1609	0	-0.000459952
1882	0	genTime=300.1609	0	-0.000459952
1883	0	genTime=300.1609	0	-0.000954006
1884	0	genTime=300.1609	0	-0.000954006
1885	0	genTime=300.1609	0	-0.000954006
1886	0	genTime=300.1609	0	-0.00148762
1887	0	genTime=300.1609	0	-0.00148762
1888	0	genTime=300.1609	0	-0.00148762
1889	0	genTime=300.1609	0	-0.00148762
1890	0	genTime=300.1609	0	-0.00148762
1891	0	genTime=300.1609	0	-0.00191788
1892	0	genTime=300.1609	0	-0.00191788
1893	0	genTime=300.1609	0	-0.00148762
1894	0	genTime=300.1609	0	-0.000494053
1895	0	genTime=300.1609	0	-0.000954006
1896	0	genTime=303.8687	0.000459952	0	0.946981
1897	0	genTime=302.889	0.000459952	0	0.946881
1898	0	genTime=-260.9611	0.000954006	0	1.06198
1899	0	genTime=-262.2569	0.000954006	0	1.0617
1900	0	genTime=-263.1318	0.000954006	0	1.06184
1901	0	genTime=298.4268	0.000459952	0	0.946264
1902	0	genTime=297.2451	0.000459952	0	0.946144
1903	0	genTime=296.7917	0.000459952	0	0.946098
1904	0	genTime=297.0674	0.000459952	0	0.946127
1905	0	genTime=298.0749	0.000459952	0	0.94623
1906	0	genTime=299.8183	0.000459952	0	0.946231
1907	0	genTime=-211.273	0.000890209	0	1.04965
1908	0	genTime=-210.7536	0.000890209	0	1.04975
1909	0	genTime=-209.749	0.000890209	0	1.04995
1910	0	genTime=-704.0904	0.00178843	0	1.19459
1911	0	genTime=-703.3852	0.00178843	0	1.19493
1912	0	genTime=-948.8659	0.0027031	0	1.31386
1913	0	genTime=-529.8188	0.00138426	0	1.13779
1914	0	genTime=-530.2747	0.00138426	0	1.13762
1915	0	genTime=-530.3977	0.00138426	0	1.13853
1916	0	genTime=319.3029	0.000459952	0	0.947848
1917	0	genTime=317.886	0.000459952	0	0.947702
1918	0	genTime=-533.1003	0.00138426	0	1.13755
1919	0	genTime=-867.8991	0.00232204	0	1.26913
1920	0	genTime=-707.1223	0.00178843	0	1.19796
1921	0	genTime=-707.8374	0.00178843	0	1.19757
1922	0	genTime=-535.6572	0.00138426	0	1.13755
1923	0	genTime=-536.5344	0.00138426	0	1.13723
1924	0	genTime=-263.6292	0.000954006	0	1.06299
1925	0	genTime=-264.7835	0.000954006	0	1.06274
1926	0	genTime=-265.5048	0.000954006	0	1.06291
1927	0	genTime=312.0897	0.000459952	0	0.946751
1928	0	genTime=311.1386	0.000459952	0	0.946652
1929	0	genTime=310.9401	0.000459952	0	0.94645
1930	0	genTime=-213.8799	0.000890209	0	1.05033
1931	0	genTime=-214.5951	0.000890209	0	1.05017
1932	0	genTime=-214.8193	0.000890209	0	1.05012
1933	0	genTime=310.1175	0.000459952	0	0.94617
1934	0	genTime=310.1175	0	0
1935	0	genTime=310.1175	0	-0.000459952
1936	0	genTime=310.1175	0	0
1937	0	genTime=310.1175	0	0
1938	0	genTime=310.1175	0	0
1939	0	genTime=293.0435	0.000459952	0	0.944233
1940	0	genTime=289.6505	0.000459952	0	0.943697
1941	0	genTime=289.6505	0	0
1942	0	genTime=289.6505	0	0
1943	0	genTime=289.6505	0	0
1944	0	genTime=289.6505	0	-0.000430257
1945	0	genTime=289.6505	0	-0.000430257
1946	0	genTime=289.6505	0	-0.000890209
1947	0	genTime=289.6505	0	-0.000890209
1948	0	genTime=289.6505	0	-0.00129437
1949	0	genTime=289.6505	0	-0.00129437
1950	0	genTime=289.6505	0	-0.00129437
1951	0	genTime=289.6505	0	-0.00178843
1952	0	genTime=289.6505	0	-0.000890209
1953	0	genTime=289.6505	0	-0.000890209
1954	0	genTime=289.6505	0	-0.000890209
1955	0	genTime=289.6505	0	-0.000430257
1956	0	genTime=289.6505	0	-0.000430257
1957	0	genTime=289.6505	0	-0.000430257
1958	0	genTime=289.6505	0	-0.000430257
1959	0	genTime=289.6505	0	-0.000834421
1960	0	genTime=289.6505	0	-0.000834421
1961	0	genTime=289.6505	0	-0.000834421
1962	0	genTime=289.6505	0	-0.000834421
1963	0	genTime=289.6505	0	-0.00121548
1964	0	genTime=289.6505	0	-0.00121548
1965	0	genTime=289.6505	0	-0.00121548
1966	0	genTime=289.6505	0	-0.000404164
1967	0	genTime=289.6505	0	-0.000404164
1968	0	genTime=289.6505	0	-0.000834421
1969	0	genTime=289.6505	0	-0.00167543
1970	0	genTime=289.6505	0	-0.000834421
1971	0	genTime=289.6505	0	-0.000890209
1972	0	genTime=289.6505	0	-0.00129437
1973	0	genTime=289.6505	0	-0.00178843
1974	0	genTime=289.6505	0	-0.00178843
1975	0	genTime=289.6505	0	-0.00178843
1976	0	genTime=289.6505	0	-0.000890209
1977	0	genTime=289.6505	0	-0.000890209
1978	0	genTime=289.6505	0	-0.00129437
1979	0	genTime=289.6505	0	-0.00167543
1980	0	genTime=289.6505	0	-0.00167543
1981	0	genTime=289.6505	0	-0.00167543
1982	0	genTime=289.6505	0	-0.00167543
1983	0	genTime=289.6505	0	-0.00167543
1984	0	genTime=289.6505	0	-0.00167543
1985	0	genTime=289.6505	0	-0.00252993
1986	0	genTime=289.6505	0	-0.00252993
1987	0	genTime=289.6505	0	-0.0034055
1988	0	genTime=289.6505	0	-0.00252993
1989	0	genTime=289.6505	0	-0.00252993
1990	0	genTime=289.6505	0	-0.00252993
1991	0	genTime=289.6505	0	-0.00167543
1992	0	genTime=289.6505	0	-0.00167543
1993	0	genTime=289.6505	0	-0.00216948
1994	0	genTime=289.6505	0	-0.00306355
1995	0	genTime=289.6505	0	-0.00252993
1996	0	genTime=289.6505	0	-0.00252993
1997	0	genTime=289.6505	0	-0.00252993
1998	0	genTime=289.6505	0	-0.00287189
1999	0	genTime=289.6505	0	-0.00287189
2000	0	genTime=289.6505	0	-0.00287189
2001	0	genTime=289.6505	0	-0.00287189
2002	0	genTime=289.6505	0	-0.00203588
2003	0	genTime=289.6505	0	-0.00237783
2004	0	genTime=289.6505	0	-0.0027031
2005	0	genTime=289.6505	0	-0.0027031
2006	0	genTime=289.6505	0	-0.0027031
2007	0	genTime=289.6505	0	-0.0027031
2008	0	genTime=289.6505	0	-0.00301323
2009	0	genTime=289.6505	0	-0.00284963
2010	0	genTime=289.6505	0	-0.00284963
2011	0	genTime=289.6505	0	-0.00284963
2012	0	genTime=289.6505	0	-0.00284963
2013	0	genTime=289.6505	0	-0.00284963
2014	0	genTime=289.6505	0	-0.00330958
2015	0	genTime=289.6505	0	-0.00330958
2016	0	genTime=289.6505	0	-0.00255328
2017	0	genTime=289.6505	0	-0.00255328
2018	0	genTime=289.6505	0	-0.00255328
2019	0	genTime=289.6505	0	-0.00181289
2020	0	genTime=289.6505	0	-0.00181289
2021	0	genTime=289.6505	0	-0.00181289
2022	0	genTime=289.6505	0	-0.00181289
2023	0	genTime=289.6505	0	-0.00108346
2024	0	genTime=289.6505	0	-0.00108346
2025	0	genTime=289.6505	0	-0.00108346
2026	0	genTime=289.6505	0	-0.00108346
2027	0	genTime=289.6505	0	-0.00148762
2028	0	genTime=289.6505	0	-0.00148762
2029	0	genTime=289.6505	0	-0.00181289
2030	0	genTime=289.6505	0	-0.00212302
2031	0	genTime=289.6505	0	-0.00212302
2032	0	genTime=289.6505	0	-0.00212302
2033	0	genTime=289.6505	0	-0.00212302
2034	0	genTime=289.6505	0	-0.00201521
2035	0	genTime=289.6505	0	-0.00201521
2036	0	genTime=289.6505	0	-0.00201521
2037	0	genTime=289.6505	0	-0.00201521
2038	0	genTime=289.6505	0	-0.0013378
2039	0	genTime=289.6505	0	-0.00163415
2040	0	genTime=289.6505	0	-0.00163415
2041	0	genTime=289.6505	0	-0.00201521
2042	0	genTime=289.6505	0	-0.00201521
2043	0	genTime=289.6505	0	-0.00257108
2044	0	genTime=289.6505	0	-0.00219003
2045	0	genTime=289.6505	0	-0.00257108
2046	0	genTime=289.6505	0	-0.00297525
2047	0	genTime=289.6505	0	-0.00257108
2048	0	genTime=289.6505	0	-0.00257108
[truncated: 2,102 more rows]
[truncated: 9 more columns]

## Sheet: Figure 4
Figure 4a:Vogelstein tumor suppressor genes
growth enrichment
Intron	synonymous	missense	promoters	nonsense
0.0278305	0	0.0342679	0.103093	0.0291262
0.0187645	-0.02	0.0809969	0.0979381	0.0582524
0.028463	0.02	0.0249221	0.0360825	0.126214
0.0170778	0.06	0.0747664	0.0927835	0.106796
0.0187645	-0.04	0.0124611	0.0670103	0.0582524
0.0303605	0.08	0.0249221	0.0618557	0.126214
0.0208729	-0.06	0.0155763	0.108247	0.0582524
0.0299389	0.12	0	0.0360825	0.0679612
0.0316256	0.02	0	-0.00515464	0.0873786
0.0333122	-0.04	0.0809969	0.0360825	0.0582524
0.0236137	0.04	0.0436137	0.0824742	0.0873786
0.0141261	0.12	0.0529595	0.0979381	0.0485437
0.0364748	0.08	-0.0249221	0.0412371	0.0776699
0.027198	0.04	0.0218069	0.123711	0.0776699
0.0278305	0.02	0.0716511	0.118557	0.0776699
0.0299389	-0.06	0.0685358	0.0721649	0.0582524
0.0198187	0.2	0.0654206	0.118557	0.0776699
0.0217162	0.02	0.046729	0.0360825	0.038835
0.0276197	0.02	0.0218069	0.0721649	0
0.025933	0.02	-0.00311526	0.113402	0.038835
0.0143369	-0.02	0.0155763	0.0618557	0.15534
0.0263546	0.06	0.0342679	-0.0154639	0.116505
0.0324689	0.02	-0.0311526	0.0927835	0.0873786
0.0246679	0.16	0.0373832	0.0927835	0.106796
0.0153911	0.06	0.0186916	0.056701	0.0679612
0.0212945	0.06	0.0155763	0.0515464	0.0679612
0.019397	-0.02	0.0404984	0.134021	0.0776699
0.0191862	0.06	0.0249221	0.0824742	0.0970874
0.0295172	0.1	0.0249221	0.164948	0.116505
0.018132	-0.02	0.0529595	0.0515464	0.0291262
0.020662	-0.04	0.00623053	0.0412371	0.116505
0.0343664	-0.06	-0.0280374	0.0876289	0.0582524
0.0295172	-0.02	0.0124611	0.0103093	0.145631
0.0276197	0.02	0.0498442	0.0618557	0.145631
0.0189753	0	0.00934579	0.139175	0.0291262
0.0231921	0	0.00623053	0.0876289	0.0776699
0.0244571	0.08	0.0529595	0.0309278	0.0582524
0.0248788	0.08	0	0.159794	0.0194175
0.0250896	-0.06	0.0124611	0.0670103	0.135922
0.0299389	-0.02	-0.00934579	0.139175	0.0194175
0.0246679	0.1	0.0373832	0.0670103	0.0776699
0.0223487	0.04	0.0342679	0.0721649	0.0194175
0.0137044	0	0.0249221	0.0721649	0.116505
0.0227704	0.04	0.046729	0.123711	0.0776699
0.0208729	-0.04	0.0841121	0.113402	0.0582524
0.0229812	-0.02	-0.00623053	0.0773196	0.0873786
0.0200295	0	0.0342679	0.108247	0.0194175
0.027198	0.06	0.0249221	0.185567	0.0582524
0.0208729	0.2	0.0280374	0.0670103	-0.00970874
0.0290955	0.12	0.0311526	0.123711	-0.0194175
0.0196078	0.18	0.00623053	0.0876289	-0.00970874
0.0253004	-0.04	0.0373832	0.0824742	0.0582524
0.0299389	0.04	0.0373832	0.0721649	0.106796
0.0172886	0	0.0218069	0.139175	0.106796
0.0278305	0	0.0311526	0.103093	-0.0194175
0.0238246	-0.04	-0.0280374	0.103093	0.0873786
0.0301497	0.08	0.0654206	0.113402	-0.0485437
0.0248788	0.1	0.0280374	0.113402	0
0.0225596	0.12	0.0124611	0.0824742	0.038835
0.0231921	-0.06	0.0685358	0.0618557	0.126214
0.0255113	0	0.0529595	0.0515464	0.116505
0.0290955	0.08	0.0218069	0	0.00970874
0.019397	0.02	0.00934579	0.0360825	0.0970874
0.0143369	0.02	0.00934579	0.103093	-0.0776699
0.0288847	0.02	-0.00623053	0.056701	0.0970874
0.0316256	-0.08	0.0654206	0.0670103	0.0485437
0.0234029	0.08	0.0311526	0.0824742	0.0485437
0.0347881	-0.04	0.0747664	0.0773196	-0.00970874
0.040059	0.14	0.0249221	0.0309278	0.0679612
0.0267763	0.14	0.0342679	0.113402	0.0194175
0.0278305	0.14	0.0404984	0.134021	0.0970874
0.0196078	0.08	0.00623053	0.123711	0.106796
0.0265655	-0.04	0.0716511	0.118557	0.0485437
0.0191862	-0.08	0.00311526	0.0876289	0.145631
0.0267763	0.16	0.0373832	0.103093	0.0679612
0.0174995	-0.08	0.046729	0.0824742	0.00970874
0.018132	0.06	0.0623053	0.0876289	0.0776699
0.0299389	-0.04	0.0436137	0.113402	0.0776699
0.0274088	-0.04	0.0280374	0.113402	0.0970874
0.0227704	-0.02	0.0280374	0.103093	0.038835
0.0172886	0.02	0.0436137	0.0515464	0.0970874
0.0210837	-0.04	0.0436137	0.103093	0.038835
0.0227704	-0.02	0.0716511	0.0824742	0.145631
0.0174995	0.02	0.0280374	0.103093	0.0582524
0.028463	0.12	0.0529595	0.0309278	0.0776699
0.0326797	0.02	-0.00311526	0.0773196	0.0485437
0.0267763	0.04	0.0529595	0.0206186	0.0485437
0.0331014	0	0.0373832	0.0979381	-0.00970874
0.0200295	-0.06	0.0623053	0.103093	0.0485437
0.0215054	-0.06	0.0342679	0.0463918	0.126214
0.0172886	0.06	0.0529595	0.0515464	0.038835
0.0280413	-0.04	-0.0249221	0.0721649	0.126214
0.0261438	-0.08	0.0747664	0.134021	0.106796
0.0354206	0.06	0.0280374	0.149485	0.106796
0.0261438	-0.06	0.00311526	0.103093	0.0970874
NA	-0.04	-0.0155763	0.0927835	0.0485437
NA	-0.02	0.05919	0.0721649	0.0291262
NA	0.08	0.0311526	0.0927835	0.0485437
NA	0.1	0.0249221	-0.00515464	0.0582524
NA	0.1	0.0311526	0.0721649	0.038835
Figure 4b: Oncogenes
growth enrichment
Intron	synonymous	missense	promoters	nonsense
0.03	0	0.03	0.1	0.03
0.02	-0.02	0.08	0.1	0.06
0.03	0.02	0.02	0.04	0.13
0.02	0.06	0.07	0.09	0.11
0.02	-0.04	0.01	0.07	0.06
0.03	0.08	0.02	0.06	0.13
0.02	-0.06	0.02	0.11	0.06
0.03	0.12	0	0.04	0.07
0.03	0.02	0	-0.01	0.09
0.03	-0.04	0.08	0.04	0.06
0.02	0.04	0.04	0.08	0.09
0.01	0.12	0.05	0.1	0.05
0.04	0.08	-0.02	0.04	0.08
0.03	0.04	0.02	0.12	0.08
0.03	0.02	0.07	0.12	0.08
0.03	-0.06	0.07	0.07	0.06
0.02	0.2	0.07	0.12	0.08
0.02	0.02	0.05	0.04	0.04
0.03	0.02	0.02	0.07	0
0.03	0.02	0	0.11	0.04
0.01	-0.02	0.02	0.06	0.16
0.03	0.06	0.03	-0.02	0.12
0.03	0.02	-0.03	0.09	0.09
0.02	0.16	0.04	0.09	0.11
0.02	0.06	0.02	0.06	0.07
0.02	0.06	0.02	0.05	0.07
0.02	-0.02	0.04	0.13	0.08
0.02	0.06	0.02	0.08	0.1
0.03	0.1	0.02	0.16	0.12
0.02	-0.02	0.05	0.05	0.03
0.02	-0.04	0.01	0.04	0.12
0.03	-0.06	-0.03	0.09	0.06
0.03	-0.02	0.01	0.01	0.15
0.03	0.02	0.05	0.06	0.15
0.02	0	0.01	0.14	0.03
0.02	0	0.01	0.09	0.08
0.02	0.08	0.05	0.03	0.06
0.02	0.08	0	0.16	0.02
0.03	-0.06	0.01	0.07	0.14
0.03	-0.02	-0.01	0.14	0.02
0.02	0.1	0.04	0.07	0.08
0.02	0.04	0.03	0.07	0.02
0.01	0	0.02	0.07	0.12
0.02	0.04	0.05	0.12	0.08
0.02	-0.04	0.08	0.11	0.06
0.02	-0.02	-0.01	0.08	0.09
0.02	0	0.03	0.11	0.02
0.03	0.06	0.02	0.19	0.06
0.02	0.2	0.03	0.07	-0.01
0.03	0.12	0.03	0.12	-0.02
0.02	0.18	0.01	0.09	-0.01
0.03	-0.04	0.04	0.08	0.06
0.03	0.04	0.04	0.07	0.11
0.02	0	0.02	0.14	0.11
0.03	0	0.03	0.1	-0.02
0.02	-0.04	-0.03	0.1	0.09
0.03	0.08	0.07	0.11	-0.05
0.02	0.1	0.03	0.11	0
0.02	0.12	0.01	0.08	0.04
0.02	-0.06	0.07	0.06	0.13
0.03	0	0.05	0.05	0.12
0.03	0.08	0.02	0	0.01
0.02	0.02	0.01	0.04	0.1
0.01	0.02	0.01	0.1	-0.08
0.03	0.02	-0.01	0.06	0.1
0.03	-0.08	0.07	0.07	0.05
0.02	0.08	0.03	0.08	0.05
0.03	-0.04	0.07	0.08	-0.01
0.04	0.14	0.02	0.03	0.07
0.03	0.14	0.03	0.11	0.02
0.03	0.14	0.04	0.13	0.1
0.02	0.08	0.01	0.12	0.11
0.03	-0.04	0.07	0.12	0.05
0.02	-0.08	0	0.09	0.15
0.03	0.16	0.04	0.1	0.07
0.02	-0.08	0.05	0.08	0.01
0.02	0.06	0.06	0.09	0.08
0.03	-0.04	0.04	0.11	0.08
0.03	-0.04	0.03	0.11	0.1
0.02	-0.02	0.03	0.1	0.04
0.02	0.02	0.04	0.05	0.1
0.02	-0.04	0.04	0.1	0.04
0.02	-0.02	0.07	0.08	0.15
0.02	0.02	0.03	0.1	0.06
0.03	0.12	0.05	0.03	0.08
0.03	0.02	0	0.08	0.05
0.03	0.04	0.05	0.02	0.05
0.03	0	0.04	0.1	-0.01
0.02	-0.06	0.06	0.1	0.05
0.02	-0.06	0.03	0.05	0.13
0.02	0.06	0.05	0.05	0.04
0.03	-0.04	-0.02	0.07	0.13
0.03	-0.08	0.07	0.13	0.11
0.04	0.06	0.03	0.15	0.11
0.03	-0.06	0	0.1	0.1
NA	-0.04	-0.02	0.09	0.05
NA	-0.02	0.06	0.07	0.03
NA	0.08	0.03	0.09	0.05
NA	0.1	0.02	-0.01	0.06
NA	0.1	0.03	0.07	0.04
Figure 4c: In c) we plot gene elements (e.g. {GeneX_mutation type}) from Vogelstein gene list that showed significant positive or negative enrichment. We further zoom in to BCL2’s genomic region to map missense, nonsynonymous, promoter and intronic mutations.
	δk	"-LOG(p_value)"	Νumber of mutation elements
logfileAKT1_1.1nonsynonymous	0.339703	Pval:2.983788e-19	3	Oncogene
logfileAPC_1.1prematureStop	0.0979003	Pval:9.586075e-09	13	TSG
logfileARID1A_1.1prematureStop	0.246185	Pval:7.82765e-13	8	TSG
logfileARID1B_1.1Promoter	1.02318	Pval:1.019974e-43	3	TSG
logfileATRX_1.1nonsynonymous	0.675981	Pval:1.762315e-37	3	TSG
logfileAXIN1_1.1prematureStop	0.12721	Pval:1.364216e-09	4	TSG
logfileB2M_1.1Promoter	0.983261	Pval:4.071469e-45	4	TSG
logfileBCL2_1.1nonsynonymous	-0.207959	Pval:2.852151e-18	13	Oncogene
logfileBCL2_1.1Promoter	0.0267002	Pval:3.874674e-10	133	Oncogene
logfileBCL2_1.1:synonymous	0.526672	Pval:7.125696e-46	11	Oncogene
logfileBCOR_1.1Promoter	0.316536	Pval:1.197257e-32	16	TSG
logfileCARD11_1.1nonsynonymous	0.109148	Pval:3.473581e-12	6	Oncogene
logfileCDKN2A_1.1nonsynonymous	0.384577	Pval:7.862813e-17	7	TSG
logfileCREBBP_1.1nonsynonymous	-0.234241	Pval:1.121006e-17	11	TSG
logfileCTNNB1_1.1nonsynonymous	0.190302	Pval:4.49398e-14	13	Oncogene
logfileDNMT1_1.1Promoter	0.0837733	Pval:9.937455e-15	31	Oncogene
logfileERBB2_1.1nonsynonymous	0.393054	Pval:1.530868e-25	3	Oncogene
logfileFBXW7_1.1nonsynonymous	-0.0730395	Pval:2.930023e-09	11	TSG
logfileGNAS_1.1nonsynonymous	0.267845	Pval:4.066457e-17	7	Oncogene
logfileHNF1A_1.1Promoter	0.209833	Pval:6.420141e-12	3	TSG
logfileIDH1_1.1nonsynonymous	0.123628	Pval:9.651052e-13	12	Oncogene
logfileKDM6A_1.1prematureStop	0.406089	Pval:8.927003e-25	4	TSG
logfileKRAS_1.1nonsynonymous	-0.121117	Pval:2.485257e-14	60	Oncogene
logfileNCOR1_1.1Promoter	0.0244194	Pval:1.846368e-05	10	TSG
logfileNOTCH1_1.1Promoter	0.267504	Pval:4.462622e-16	3	TSG
logfilePBRM1_1.1prematureStop	0.884779	Pval:8.786421e-51	4	TSG
logfilePPP2R1A_1.1Promoter	0.133696	Pval:1.608568e-06	4	Oncogene
logfilePTEN_1.1nonsynonymous	0.0593271	Pval:9.982486e-06	9	TSG
logfileRUNX1_1.1Promoter	0.0848597	Pval:2.092766e-07	11	TSG
logfileSMAD4_1.1Promoter	0.434899	Pval:1.282203e-36	7	TSG
logfileSMARCA4_1.1nonsynonymous	0.128771	Pval:1.02967e-14	10	TSG
logfileSMARCA4_1.1Promoter	0.805463	Pval:1.322391e-33	3	TSG
logfileSOCS1_1.1Promoter	0.155926	Pval:4.864189e-12	9	TSG
logfileSTAG2_1.1:synonymous	0.384578	Pval:2.60049e-17	3	TSG
logfileSTK11_1.1Promoter	0.459752	Pval:6.193831e-28	6	TSG
logfileTP53_1.1nonsynonymous	0.0931053	Pval:5.994469e-43	102	TSG
logfileTP53_1.1Promoter	0.48282	Pval:3.311773e-41	8	TSG
logfileVHL_1.1nonsynonymous	0.221272	Pval:1.111749e-24	7	TSG
BCL2 mutations
		Synonymous	nonsynonymous	Promoter	nonsynonymous	Promoter	Intron
		k_i	k_i	k_i	k_i	K_i	k_i
		1.32365	1.55413	1.18392	1.55413	0.293056	0.333979
		1.23193	1.22552	1.88344	1.22552	1.01649	0.881666
		1.97671	1.26971	1.88963	1.26971	1.08415	0.940808
		2.42234		1.15931		1.11004	0.970396
		1.75548		1.3603		1.15931	1.04019
		1.82645		2.43464		1.18392	1.06314
				2.08727		1.19506	1.11004
				1.77435		1.21629	1.12142
				2.01213		1.24906	1.12143
				1.5677		1.27587	1.12218
				1.37831		1.30939	1.12501
				1.55573		1.36001	1.1302
				1.56652		1.3603	1.13072
				2.17583		1.37831	1.14786
				1.24906		1.39403	1.14807
				1.6897		1.41012	1.1659
				1.24906		1.42224	1.17053
				3.26854		1.43233	1.17185
				3.26854		1.43681	1.17378
				2.98376		1.48511	1.19506
				1.54845		1.48657	1.1987
				2.06588		1.51661	1.19973
				2.70364		1.52483	1.20412
				2.89084		1.54845	1.21685
				1.01649		1.55573	1.22671
				1.08415		1.56652	1.23172
				1.48657		1.5677	1.26555
				1.39403		1.67949	1.27635
				1.36001		1.6897	1.30589
				1.9806		1.77435	1.32159
				1.30939		1.88344	1.32441
				1.67949		1.88963	1.33112
				1.41012		1.9806	1.34056
				1.11004		2.01213	1.3603
				1.19506		2.06588	1.37669
				1.51661		2.08727	1.38774
				1.43681		2.17583	1.39799
				1.43233		2.20996	1.41219
				1.52483		2.35766	1.42169
				1.21629		2.43464	1.42252
				1.27587		2.70364	1.43914
				0.293056		2.89084	1.46391
				2.20996		2.98376	1.47473
				2.35766		3.26854	1.48511
				1.42224			1.48657
							1.51379
							1.51661
							1.55573
							1.56204
							1.56709
							1.5677
							1.57403
							1.59486
							1.63925
							1.67684
							1.688
							1.69779
							1.71798
							1.74144
							1.77588
							1.7847
							1.79076
							1.79819
							1.79857
							1.80219
							1.81828
							1.82703
							1.92466
							1.93617
							1.94691
							1.99277
							2.17583
							2.26795
							2.28705
							2.53248
							2.89084
							60986104
							60985976
							60984851
							60987135
							60987110
							60987124
							60986053
							60985979
							60829009
							60986509
							60986534
							60986018
							60986005
							60986568
							60987048
							60984921
							60986750
							60986744
							60986069
							60986134
							60986222
							60984926
							60986210
							60986214
							60986378
							60986517
							60986469
							60986992
							60983970
							60984914
							60984127
							60986372
							60986994
							60986046
							60986935
							60984081
							60987027
							60987028
							60986138
							60986151
							60985905
							60985901
							60985900
							60986825
							60986826
							60985916
							60985981
							60986145
							60986076
							60985997
							60986857
							60984703
							60986420
							60984827
							60983996
							60986669
							60986888
							60790579
							60987011
							61000000

## Sheet: Figure 5
Figure 5a,b,c: In a) we show the averaged growth progression for an AML ultra-deep sequenced tumor. We ordered the sample’s mutations from highest to lowest frequency and divided them into bins of 200 mutations. Three cancer mutations hit the tumor to establish a permanent growth (cancer mutations denoted by green bars). In b) we plot the mutational growth ri-1 for each mutation across tumor prog…
			Positive Growth	Νegative Growth	Positive/Negative Growth	r_i/r_max	Bins	Αverage Growth			κ*r	Μutational Frequency
151	genTime=-79.47676		0.0221568	0	0.0221568	0.954252	50	0.644625	200	1.29816	0.028763	0.952756	0
152	genTime=-79.83438		0.0220011	0	0.0220011	0.947545	250	0.103875	400	1.29823	0.0285624	0.952489	0
153	genTime=-80.09633		0.0219811	0	0.0219811	0.946686	450	0.019577	600	1.3014	0.0286063	0.95182	0
154	genTime=-80.42606		0.0218829	0	0.0218829	0.942458	650	-0.03499	800	1.3034	0.0285221	0.951642	0
155	genTime=-80.65676		0.0219082	0	0.0219082	0.943548	850	-0.247375	1000	1.30817	0.0286597	0.95114	0
156	genTime=-80.99428		0.0218023	0	0.0218023	0.938984	1050	-0.099843	1200	1.31107	0.0285844	0.951078	0
157	genTime=-81.0585		0.0220177	0	0.0220177	0.948261	1250	0.113503	1400	1.31918	0.0290453	0.95107	0
158	genTime=-81.21159		0.022115	0	0.022115	0.952453	1450	0.149058	1600	1.32662	0.0293382	0.9509	0
159	genTime=-81.25789		0.0223224	0	0.0223224	0.961386	1650	0.064168	1800	1.33675	0.0298395	0.950535	0
160	genTime=-81.47414		0.0223091	0	0.0223091	0.960814	1850	0.065671	2000	1.34522	0.0300108	0.949921	0
161	genTime=-81.69021		0.0222698	0	0.0222698	0.959118	2050	0.029881	2200	1.35363	0.030145	0.949807	0
162	genTime=-81.83313		0.0222794	0	0.0222794	0.959535	2250	0.032475	2400	1.36461	0.0304028	0.949429	0
163	genTime=-81.93686		0.0222911	0	0.0222911	0.960036	2450	0.029378	2600	1.37671	0.0306884	0.949346	0
164	genTime=-81.96959		0.0223234	0	0.0223234	0.961427	2650	-0.01857	2800	1.39092	0.03105	0.949301	0
165	genTime=-81.92003		0.0223764	0	0.0223764	0.963711	2850	0.034977	3000	1.4094	0.0315374	0.948608	0
166	genTime=-81.88913		0.0223101	0	0.0223101	0.960855	3050	-0.005324	3200	1.4278	0.0318544	0.948466	0
167	genTime=-81.57641		0.0224487	0	0.0224487	0.966825	3250	-0.007211	3400	1.45266	0.0326103	0.948379	0
168	genTime=-80.72208		0.0230756	0	0.0230756	0.993826	3450	-0.025815	3600	1.49157	0.034419	0.948012	0
169	genTime=-80.25999		0.0230042	0	0.0230042	0.990747	3650	-0.068751	3800	1.52548	0.0350924	0.947899	0
170	genTime=-79.37389		0.0231304	0	0.0231304	0.996185				1.57718	0.0364808	0.947109	0
171	genTime=-78.3239		0.0229853	0	0.0229853	0.989935				1.63498	0.0375804	0.9471	0
172	genTime=-76.43081		0.0232186	0	0.0232186	0.999981				1.72963	0.0401596	0.947015	0
173	genTime=-73.9652		0.0231216	0	0.0231216	0.995807				1.86655	0.0431578	0.946984	0
174	genTime=-70.24864		0.0229434	0	0.0229434	0.98813				2.16255	0.0496162	0.946237	0
175	genTime=-70.94731		0.0180617	0	0.0180617	0.777883				1.95248	0.0352651	0.945985	0
176	genTime=-68.87335		0.0173073	0	0.0173073	0.745396				2.03819	0.0352757	0.945355	0
177	genTime=-67.04014		0.0161364	0	0.0161364	0.694967				2.06023	0.0332448	0.945087	0
178	genTime=-64.08559		0.0160492	0	0.0160492	0.691212				2.2116	0.0354945	0.945055	0
179	genTime=-61.27624		0.0151796	0	0.0151796	0.653756				2.27587	0.0345467	0.944919	0
180	genTime=-61.15625		0.0108959	0	0.0108959	0.469269				1.83879	0.0200353	0.944361	0
181	genTime=-60.38449		0.00950463	0	0.00950463	0.409347				1.75363	0.0166676	0.943522	0
182	genTime=-59.63572		0.00836673	0	0.00836673	0.36034				1.67814	0.0140405	0.943379	0
183	genTime=-59.06204		0.00719356	0	0.00719356	0.309814				1.59911	0.0115033	0.943277	0
184	genTime=-58.4167		0.00710318	0	0.00710318	0.305921				1.59978	0.0113635	0.943114	0
185	genTime=-57.83407		0.00613149	0	0.00613149	0.264072				1.53495	0.00941154	0.942974	0
186	genTime=-57.34066		0.00615326	0	0.00615326	0.26501				1.54213	0.00948914	0.942652	0.02	CPS1	2.27587
187	genTime=-56.79116		0.00610037	0	0.00610037	0.262732				1.54658	0.00943468	0.941887	0
188	genTime=-56.10786		0.00582655	0	0.00582655	0.250939				1.53219	0.00892737	0.941601	0
189	genTime=-55.4276		0.00566799	0	0.00566799	0.24411				1.52597	0.00864917	0.941317	0
190	genTime=-54.7404		0.00540897	0	0.00540897	0.232955				1.51077	0.00817169	0.941176	0
191	genTime=-54.17139		0.00542253	0	0.00542253	0.233539				1.51541	0.00821734	0.941176	0
192	genTime=-53.68826		0.00558534	0	0.00558534	0.24055				1.532	0.00855677	0.941071	0
193	genTime=-52.94933		0.00541072	0	0.00541072	0.23303				1.52343	0.00824284	0.94087	0
194	genTime=-52.26958		0.00534864	0	0.00534864	0.230356				1.5226	0.00814383	0.940833	0
195	genTime=-51.39457		0.00498438	0	0.00498438	0.214668				1.49827	0.00746793	0.940649	0
196	genTime=-50.55622		0.00469837	0	0.00469837	0.20235				1.47989	0.00695305	0.940367	0
197	genTime=-50.14703		0.00482942	0	0.00482942	0.207994				1.49345	0.00721251	0.940299	0
198	genTime=-49.56605		0.00485853	0	0.00485853	0.209248				1.50058	0.00729062	0.93992	0
199	genTime=-47.97956		0.00398028	0	0.00398028	0.171423				1.43145	0.00569757	0.939911	0
200	genTime=-47.55985		0.00389739	0	0.00389739	0.167853				1.42599	0.00555763	0.93991	0
201	genTime=-47.31584		0.00394752	0	0.00394752	0.170013				1.43197	0.00565275	0.939799	0
202	genTime=-46.94731		0.00391609	0	0.00391609	0.168659				1.4309	0.00560352	0.939785	0
203	genTime=-46.34861		0.00373627	0	0.00373627	0.160915				1.41724	0.00529519	0.939777	0
204	genTime=-46.16893		0.00378405	0	0.00378405	0.162972				1.42306	0.00538492	0.939588	0
205	genTime=-45.69303		0.00370999	0	0.00370999	0.159783				1.41868	0.0052633	0.93946	0
206	genTime=-45.71056		0.00384833	0	0.00384833	0.16574				1.43171	0.00550969	0.939418	0
207	genTime=-45.9965		0.00411393	0	0.00411393	0.177179				1.45538	0.00598731	0.939322	0
208	genTime=-45.7727		0.00415389	0	0.00415389	0.178901				1.46065	0.0060674	0.939189	0
209	genTime=-45.46408		0.00412913	0	0.00412913	0.177834				1.46028	0.00602969	0.939092	0
210	genTime=-45.12737		0.00411111	0	0.00411111	0.177058				1.46038	0.00600378	0.939058	0
211	genTime=-45.20674		0.00425528	0	0.00425528	0.183267				1.47457	0.00627472	0.938802	0
212	genTime=-44.72876		0.00418001	0	0.00418001	0.180025				1.46996	0.00614444	0.938776	0
213	genTime=-44.13038		0.00407034	0	0.00407034	0.175302				1.46239	0.00595243	0.938776	0
214	genTime=-45.42907		0.00464062	0	0.00464062	0.199863				1.51073	0.00701075	0.938659	0
215	genTime=-45.05263		0.00458579	0	0.00458579	0.197501				1.50833	0.0069169	0.938511	0
216	genTime=-44.12387		0.00434111	0	0.00434111	0.186964				1.49436	0.00648718	0.937405	0
217	genTime=-42.51143		0.00391838	0	0.00391838	0.168757				1.46035	0.00572219	0.937351	0
218	genTime=-42.93905		0.00412874	0	0.00412874	0.177817				1.47953	0.00610862	0.937325	0
219	genTime=-43.34681		0.00432724	0	0.00432724	0.186366				1.49822	0.00648314	0.937136	0
220	genTime=-42.19538		0.0040502	0	0.0040502	0.174434				1.47749	0.00598413	0.93674	0
221	genTime=-41.08996		0.0038106	0	0.0038106	0.164116				1.45917	0.00556031	0.936404	0
222	genTime=-40.60084		0.0037532	0	0.0037532	0.161643				1.45551	0.0054628	0.936354	0
223	genTime=-40.27421		0.00374767	0	0.00374767	0.161405				1.45691	0.00546002	0.93617	0
224	genTime=-40.28224		0.00383538	0	0.00383538	0.165183				1.46661	0.00562501	0.936	0
225	genTime=-42.3953		0.00444958	0	0.00444958	0.191635				1.5216	0.00677048	0.935845	0
226	genTime=-42.36663		0.00453254	0	0.00453254	0.195208				1.53083	0.00693856	0.935733	0
227	genTime=-41.87186		0.00450517	0	0.00450517	0.19403				1.53199	0.0069019	0.935391	0
228	genTime=-41.32901		0.00447714	0	0.00447714	0.192822				1.53188	0.00685846	0.935313	0
229	genTime=-42.26883		0.00480592	0	0.00480592	0.206982				1.5622	0.00750782	0.935263	0
230	genTime=-41.8008		0.00480053	0	0.00480053	0.20675				1.56386	0.00750738	0.935252	0
231	genTime=-42.51856		0.00508309	0	0.00508309	0.218919				1.59259	0.00809526	0.934888	0
232	genTime=-40.56022		0.00474258	0	0.00474258	0.204254				1.56609	0.00742731	0.934795	0
233	genTime=-39.43497		0.00460777	0	0.00460777	0.198448				1.55712	0.00717484	0.934701	0
234	genTime=-38.03615		0.00441792	0	0.00441792	0.190272				1.54502	0.00682579	0.93424	0
235	genTime=-37.27384		0.00436754	0	0.00436754	0.188102				1.5432	0.00674	0.934132	0
236	genTime=-38.00435		0.00459926	0	0.00459926	0.198082				1.56778	0.00721065	0.933786	0
237	genTime=-36.90235		0.00449119	0	0.00449119	0.193427				1.56093	0.00701043	0.93368	0
238	genTime=-36.92977		0.00459435	0	0.00459435	0.19787				1.57314	0.00722754	0.933549	0
239	genTime=-35.9954		0.00453015	0	0.00453015	0.195105				1.56986	0.00711171	0.933518	0
240	genTime=-35.02781		0.00446989	0	0.00446989	0.19251				1.56723	0.00700535	0.933452	0
241	genTime=-36.2903		0.00479423	0	0.00479423	0.206479				1.5998	0.00766978	0.933333	0
242	genTime=-34.67291		0.00461953	0	0.00461953	0.198955				1.587	0.0073312	0.933246	0
243	genTime=-30.11704		0.0039737	0	0.0039737	0.17114				1.52949	0.00607774	0.933211	0
244	genTime=-31.08068		0.00418213	0	0.00418213	0.180117				1.55295	0.00649466	0.932766	0
245	genTime=-28.5577		0.00388896	0	0.00388896	0.167491				1.5285	0.00594427	0.932496	0
246	genTime=-30.57399		0.00423292	0	0.00423292	0.182304				1.56925	0.00664251	0.93138	0
247	genTime=-24.41825		0.00347468	0	0.00347468	0.149648				1.49667	0.00520045	0.931298	0
248	genTime=-23.52777		0.00341533	0	0.00341533	0.147092				1.49314	0.00509957	0.930985	0
249	genTime=-21.59932		0.0032451	0	0.0032451	0.139761				1.47733	0.00479408	0.930905	0
250	genTime=-24.72809		0.00366051	0	0.00366051	0.157652				1.52133	0.00556885	0.93076	0
251	genTime=-23.1193		0.00351554	0	0.00351554	0.151408				1.50812	0.00530184	0.930701	0
252	genTime=-23.79817		0.00362273	0	0.00362273	0.156025				1.52049	0.00550833	0.930535	0
253	genTime=-23.05343		0.00356468	0	0.00356468	0.153524				1.51584	0.00540349	0.93044	0
254	genTime=-22.0375		0.00348255	0	0.00348255	0.149987				1.50866	0.005254	0.930371	0
255	genTime=-21.8314		0.00349331	0	0.00349331	0.150451				1.51259	0.00528394	0.929955	0
256	genTime=-21.50723		0.00348574	0	0.00348574	0.150125				1.51361	0.00527606	0.929739	0
257	genTime=-25.84732		0.00398092	0	0.00398092	0.171451				1.5646	0.00622854	0.929701	0
258	genTime=-25.74771		0.00399314	0	0.00399314	0.171977				1.56667	0.00625592	0.929678	0
259	genTime=-25.58136		0.00400198	0	0.00400198	0.172358				1.56881	0.00627834	0.929609	0
260	genTime=-25.91948		0.00407185	0	0.00407185	0.175367				1.57733	0.00642262	0.929521	0
261	genTime=-25.56623		0.00406949	0	0.00406949	0.175265				1.57847	0.00642356	0.929482	0
262	genTime=-26.52114		0.00420858	0	0.00420858	0.181256				1.59571	0.00671568	0.929147	0
263	genTime=-29.85337		0.00461827	0	0.00461827	0.198901				1.63801	0.00756478	0.929102	0
264	genTime=-30.94583		0.00478309	0	0.00478309	0.205999				1.65673	0.00792427	0.92898	0
265	genTime=-30.66842		0.00478783	0	0.00478783	0.206203				1.66163	0.00795561	0.928639	0
266	genTime=-28.75245		0.00461287	0	0.00461287	0.198668				1.64865	0.007605	0.928277	0
267	genTime=-24.77956		0.00423311	0	0.00423311	0.182312				1.61198	0.00682369	0.928183	0
268	genTime=-24.49294		0.00424146	0	0.00424146	0.182672				1.61447	0.00684771	0.928129	0
269	genTime=-24.45186		0.00427475	0	0.00427475	0.184106				1.62059	0.00692764	0.92794	0
270	genTime=-22.14549		0.00409444	0	0.00409444	0.17634				1.60419	0.00656825	0.927835	0
271	genTime=-22.64962		0.00418528	0	0.00418528	0.180252				1.61524	0.00676022	0.927811	0
272	genTime=-22.57935		0.00421853	0	0.00421853	0.181684				1.62201	0.0068425	0.927559	0
273	genTime=-20.74377		0.00409811	0	0.00409811	0.176498				1.61186	0.00660557	0.927461	0
274	genTime=-20.89844		0.00415006	0	0.00415006	0.178735				1.62246	0.00673333	0.92697	0
275	genTime=-15.52853		0.00373819	0	0.00373819	0.160997				1.58219	0.00591454	0.926645	0
276	genTime=-12.26326		0.00352422	0	0.00352422	0.151782				1.56039	0.00549915	0.926628	0
277	genTime=-11.12528		0.00347644	0	0.00347644	0.149724				1.55696	0.00541266	0.926531	0
278	genTime=-8.724426		0.00334314	0	0.00334314	0.143983				1.54454	0.00516362	0.926357	0
279	genTime=-5.511339		0.00316425	0	0.00316425	0.136278				1.52594	0.00482846	0.926349	0
280	genTime=-6.91897		0.00330376	0	0.00330376	0.142287				1.54311	0.00509806	0.926346	0
281	genTime=-4.029583		0.00315298	0	0.00315298	0.135793				1.53023	0.00482479	0.925822	0
282	genTime=3.653014		0.00272415	0	0.00272415	0.117324				1.48188	0.00403685	0.925733	0
283	genTime=5.440606		0.00265968	0	0.00265968	0.114548				1.47595	0.00392556	0.925573	0
284	genTime=9.449633		0.00247605	0	0.00247605	0.106639				1.45497	0.00360259	0.925446	0
285	genTime=10.31825		0.0024679	0	0.0024679	0.106288				1.45534	0.00359165	0.925396	0
286	genTime=14.74173		0.0022804	0	0.0022804	0.098213				1.43347	0.00326888	0.925144	0
287	genTime=15.83061		0.00226394	0	0.00226394	0.097504				1.4329	0.00324399	0.925017	0
288	genTime=17.58718		0.00221993	0	0.00221993	0.095608				1.42841	0.00317096	0.925016	0
289	genTime=28.74084		0.00176318	0	0.00176318	0.075937				1.36653	0.00240944	0.924922	0
290	genTime=31.66688		0.00167663	0	0.00167663	0.07221				1.35484	0.00227157	0.924833	0
291	genTime=30.50324		0.0017559	0	0.0017559	0.075624				1.36771	0.00240157	0.924794	0
292	genTime=10.50503		0.00267483	0	0.00267483	0.1152				1.49073	0.00398745	0.924791	0
293	genTime=14.13262		0.00252936	0	0.00252936	0.108935				1.47557	0.00373224	0.924348	0
294	genTime=24.41888		0.00210256	0	0.00210256	0.090553				1.42165	0.00298909	0.924101	0
295	genTime=25.47477		0.00208798	0	0.00208798	0.089925				1.42243	0.00297	0.923483	0
296	genTime=25.81688		0.00210481	0	0.00210481	0.09065				1.42583	0.00300109	0.923483	0
297	genTime=20.83194		0.00233934	0	0.00233934	0.100751				1.45847	0.00341184	0.923441	0
298	genTime=21.56816		0.00233873	0	0.00233873	0.100725				1.46028	0.0034152	0.923214	0
299	genTime=23.89455		0.00227372	0	0.00227372	0.097925				1.45301	0.00330374	0.923143	0
300	genTime=33.24392		0.00193222	0	0.00193222	0.083217				1.40659	0.00271784	0.923077	0
301	genTime=34.10715		0.00192234	0	0.00192234	0.082791				1.40687	0.00270448	0.922717	0
302	genTime=38.56811		0.00178933	0	0.00178933	0.077063				1.38895	0.00248529	0.922374	0
303	genTime=38.36964		0.00181854	0	0.00181854	0.078321				1.39467	0.00253627	0.922139	0
304	genTime=48.57564		0.00150404	0	0.00150404	0.064776				1.34601	0.00202445	0.922137	0
305	genTime=50.06053		0.00147638	0	0.00147638	0.063585				1.34278	0.00198245	0.921703	0
306	genTime=65.49554		0.00106203	0	0.00106203	0.04574				1.26879	0.00134749	0.921099	0
307	genTime=65.86532		0.00106998	0	0.00106998	0.046082				1.27095	0.0013599	0.921053	0
308	genTime=64.22929		0.00112821	0	0.00112821	0.04859				1.28293	0.00144742	0.921004	0
309	genTime=65.2953		0.00111825	0	0.00111825	0.048161				1.28155	0.0014331	0.920971	0
310	genTime=56.50552		0.00136897	0	0.00136897	0.058959				1.3285	0.00181867	0.920785	0
311	genTime=66.4533		0.00112037	0	0.00112037	0.048252				1.28324	0.00143771	0.920698	0
312	genTime=58.28068		0.00134786	0	0.00134786	0.05805				1.32592	0.00178716	0.920635	0
313	genTime=62.2844		0.00125569	0	0.00125569	0.05408				1.30993	0.00164487	0.920543	0
314	genTime=61.35974		0.00129564	0	0.00129564	0.055801				1.31808	0.00170776	0.920296	0
315	genTime=66.66327		0.00118011	0	0.00118011	0.050825				1.29735	0.00153102	0.920259	0
316	genTime=78.16212		0.000924941	0	0.000924941	0.039836				1.24589	0.00115237	0.92022	0
317	genTime=77.55146		0.000954684	0	0.000954684	0.041117				1.25299	0.00119621	0.920076	0
318	genTime=79.69368		0.000926084	0	0.000926084	0.039885				1.24755	0.00115534	0.919856	0
319	genTime=92.24842		0.000684935	0	0.000684935	0.029499				1.19016	0.000815182	0.919818	0
320	genTime=76.08816		0.00103992	0	0.00103992	0.044788				1.27286	0.00132368	0.919811	0
321	genTime=81.10776		0.000943585	0	0.000943585	0.040638				1.25302	0.00118234	0.919736	0
322	genTime=40.12409		0.00200045	0	0.00200045	0.086156				1.43734	0.00287531	0.91954	0
323	genTime=42.75537		0.00193533	0	0.00193533	0.083351				1.42842	0.00276447	0.919488	0
324	genTime=34.50758		0.0022027	0	0.0022027	0.094866				1.46875	0.0032352	0.91922	0
325	genTime=48.0441		0.00181055	0	0.00181055	0.077977				1.41168	0.00255591	0.919113	0
326	genTime=49.30008		0.00178574	0	0.00178574	0.076909				1.40829	0.00251485	0.919094	0
327	genTime=58.37157		0.00155431	0	0.00155431	0.066941				1.3716	0.00213189	0.919054	0
328	genTime=57.66767		0.00157936	0	0.00157936	0.06802				1.37706	0.00217488	0.918585	0
329	genTime=65.68334		0.00139572	0	0.00139572	0.060111				1.34634	0.00187911	0.918519	0
330	genTime=67.37117		0.00136572	0	0.00136572	0.058819				1.34168	0.00183236	0.918345	0
331	genTime=64.5082		0.0014379	0	0.0014379	0.061928				1.35464	0.00194783	0.918327	0
332	genTime=72.45263		0.00125856	0	0.00125856	0.054204				1.3225	0.00166445	0.918304	0
333	genTime=74.51389		0.00121603	0	0.00121603	0.052372				1.31509	0.00159919	0.917972	0
334	genTime=85.41081		0.000999451	0	0.000999451	0.043045				1.2719	0.0012712	0.917933	0
335	genTime=87.13121		0.000970191	0	0.000970191	0.041784				1.26615	0.00122841	0.917572	0
336	genTime=97.31942		0.000790095	0	0.000790095	0.034028				1.22493	0.000967809	0.917558	0
337	genTime=105.012		0.000663159	0	0.000663159	0.028561				1.1922	0.000790616	0.917508	0
338	genTime=108.6783		0.000603572	0	0.000603572	0.025995				1.17538	0.000709429	0.917473	0
339	genTime=116.6419		0.000480778	0	0.000480778	0.020706				1.13699	0.000546642	0.917127	0
340	genTime=131.7874		0.0002675	0	0.0002675	0.011521				1.04947	0.000280733	0.916914	0
341	genTime=118.9421		0.000446196	0	0.000446196	0.019217				1.12508	0.000502005	0.916777	0
342	genTime=98.44651		0.000765451	0	0.000765451	0.032967				1.2195	0.000933467	0.916557	0
343	genTime=103.168		0.000687291	0	0.000687291	0.0296				1.19924	0.00082423	0.916551	0
344	genTime=106.2143		0.0006379	0	0.0006379	0.027473				1.18569	0.000756351	0.916499	0
345	genTime=96.52148		0.000795722	0	0.000795722	0.03427				1.22737	0.000976649	0.916043	0
346	genTime=111.9451		0.000554443	0	0.000554443	0.023879				1.16166	0.000644072	0.915629	0
347	genTime=137.8939		0.000202133	0	0.000202133	0.008705				1.01302	0.000204764	0.915361	0
348	genTime=130.9998		0.000289242	0	0.000289242	0.012457				1.06089	0.000306855	0.915041	0
349	genTime=153.2355		2.06e-05	0	2.06437e-05	0.000889				0.789102	1.629e-05	0.914938	0
350	genTime=115.9448		0.000486147	0	0.000486147	0.020937				1.13954	0.000553986	0.914928	0
351	genTime=93.42184		0.00082773	0	0.00082773	0.035649				1.23561	0.00102275	0.914614	0
352	genTime=107.0212		0.000612994	0	0.000612994	0.026401				1.17921	0.000722851	0.914573	0
353	genTime=102.1195		0.000686301	0	0.000686301	0.029558				1.1997	0.000823354	0.914503	0
354	genTime=93.24623		0.000827532	0	0.000827532	0.03564				1.23586	0.00102272	0.914107	0
355	genTime=113.5715		0.000522452	0	0.000522452	0.022501				1.15191	0.00060182	0.9141	0
356	genTime=118.4162		0.000457342	0	0.000457342	0.019697				1.13012	0.000516852	0.913808	0
357	genTime=93.62573		0.000825009	0	0.000825009	0.035532				1.23569	0.00101946	0.91373	0
358	genTime=93.5686		0.000828029	0	0.000828029	0.035662				1.23669	0.00102401	0.913486	0
359	genTime=95.89217		0.000794697	0	0.000794697	0.034226				1.22877	0.000976501	0.913386	0
360	genTime=94.2432		0.000823852	0	0.000823852	0.035482				1.23606	0.00101833	0.913303	0
361	genTime=95.20384		0.000813987	0	0.000813987	0.035057				1.2339	0.00100438	0.913242	0
362	genTime=88.96843		0.000917554	0	0.000917554	0.039517				1.25845	0.0011547	0.913085	0
363	genTime=87.38248		0.000949989	0	0.000949989	0.040914				1.26612	0.0012028	0.912925	0
364	genTime=93.44923		0.000862142	0	0.000862142	0.037131				1.24644	0.00107461	0.912921	0
365	genTime=91.54247		0.000901123	0	0.000901123	0.03881				1.25587	0.0011317	0.912855	0
366	genTime=93.30417		0.00088447	0	0.00088447	0.038093				1.25247	0.00110777	0.912844	0
367	genTime=132.5526		0.000358329	0	0.000358329	0.015433				1.09487	0.000392323	0.912821	0.02	MAP3K1	volgesteinDriver.TSG.txt_out	1.45711
368	genTime=136.4426		0.000320556	0	0.000320556	0.013806				1.07869	0.000345779	0.912641	0
369	genTime=108.1338		0.000686176	0	0.000686176	0.029552				1.20397	0.000826134	0.9125	0
370	genTime=102.2394		0.000776868	0	0.000776868	0.033458				1.22807	0.000954048	0.912281	0
371	genTime=80.09714		0.00112271	0	0.00112271	0.048353				1.30556	0.00146576	0.912246	0
372	genTime=92.41676		0.000930806	0	0.000930806	0.040088				1.265	0.00117747	0.91223	0
373	genTime=92.03208		0.000942079	0	0.000942079	0.040574				1.26781	0.00119437	0.912186	0
374	genTime=83.90213		0.00107416	0	0.00107416	0.046262				1.29652	0.00139268	0.912065	0
375	genTime=89.54565		0.000993136	0	0.000993136	0.042773				1.27976	0.00127097	0.912043	0
376	genTime=91.35836		0.000973139	0	0.000973139	0.041911				1.27591	0.00124164	0.911897	0
377	genTime=75.49695		0.00123219	0	0.00123219	0.053068				1.32921	0.00163784	0.911846	0
378	genTime=65.30218		0.00141389	0	0.00141389	0.060894				1.3637	0.00192812	0.911463	0
379	genTime=66.42823		0.00140114	0	0.00140114	0.060345				1.36259	0.00190919	0.911068	0
380	genTime=82.83135		0.00113601	0	0.00113601	0.048926				1.31297	0.00149155	0.910828	0
381	genTime=63.51579		0.00146523	0	0.00146523	0.063105				1.37511	0.00201485	0.910828	0
382	genTime=38.12751		0.00196404	0	0.00196404	0.084587				1.45711	0.00286182	0.910714	0
383	genTime=41.44518		0.00189726	0	0.00189726	0.081711				1.44721	0.00274572	0.910644	0
384	genTime=43.41442		0.00186134	0	0.00186134	0.080165				1.44204	0.00268412	0.910582	0
385	genTime=55.35966		0.00163197	0	0.00163197	0.070286				1.40538	0.00229355	0.910494	0
386	genTime=50.26946		0.00173281	0	0.00173281	0.074629				1.42226	0.0024645	0.910478	0
387	genTime=54.89122		0.00164928	0	0.00164928	0.071032				1.40984	0.00232522	0.910084	0
388	genTime=68.58288		0.00141473	0	0.00141473	0.06093				1.37022	0.00193849	0.909794	0
389	genTime=77.79471		0.00127117	0	0.00127117	0.054747				1.34388	0.0017083	0.909786	0
390	genTime=62.31313		0.00153054	0	0.00153054	0.065918				1.39126	0.00212938	0.909752	0
391	genTime=63.44791		0.00151767	0	0.00151767	0.065363				1.38959	0.00210894	0.909657	0
392	genTime=68.45777		0.00144192	0	0.00144192	0.062101				1.37723	0.00198585	0.909406	0
393	genTime=71.40078		0.00140373	0	0.00140373	0.060456				1.37098	0.00192449	0.909341	0
394	genTime=60.53625		0.00159433	0	0.00159433	0.068665				1.40502	0.00224008	0.909319	0
395	genTime=72.97234		0.00139726	0	0.00139726	0.060178				1.37079	0.00191536	0.909318	0
396	genTime=82.22778		0.00126462	0	0.00126462	0.054465				1.3471	0.00170357	0.908975	0
397	genTime=142.6183		0.000526398	0	0.000526398	0.022671				1.16826	0.00061497	0.908696	0
398	genTime=141.7664		0.00053883	0	0.00053883	0.023206				1.1725	0.000631778	0.908665	0
399	genTime=155.9194		0.000402555	0	0.000402555	0.017337				1.12407	0.0004525	0.908571	0
400	genTime=134.408		0.000619246	0	0.000619246	0.02667				1.19763	0.00074163	0.908549	0
401	genTime=131.7478		0.000650455	0	0.000650455	0.028014				1.20686	0.000785007	0.908549	0
402	genTime=133.2099		0.000639553	0	0.000639553	0.027544				1.20399	0.000770018	0.908451	0
403	genTime=144.4333		0.000531001	0	0.000531001	0.022869				1.17099	0.000621796	0.908231	0
404	genTime=110.7674		0.00090212	0	0.00090212	0.038853				1.2728	0.00114822	0.908108	0
405	genTime=114.3958		0.00086497	0	0.00086497	0.037253				1.26454	0.00109379	0.907856	0
406	genTime=131.6961		0.000677966	0	0.000677966	0.029199				1.21638	0.000824664	0.90785	0
407	genTime=142.6839		0.000569897	0	0.000569897	0.024544				1.18461	0.000675108	0.907826	0
408	genTime=144.1834		0.000560632	0	0.000560632	0.024145				1.18196	0.000662645	0.907791	0
409	genTime=110.1782		0.000930383	0	0.000930383	0.04007				1.28083	0.00119166	0.90779	0
410	genTime=110.1415		0.000938243	0	0.000938243	0.040408				1.28304	0.00120381	0.90777	0
411	genTime=80.97379		0.00131979	0	0.00131979	0.056841				1.36292	0.00179876	0.907407	0
412	genTime=100.5369		0.00107307	0	0.00107307	0.046215				1.31453	0.00141058	0.907188	0
413	genTime=124.9465		0.000800896	0	0.000800896	0.034493				1.25258	0.00100319	0.906667	0
414	genTime=157.946		0.000489148	0	0.000489148	0.021067				1.16137	0.00056808	0.906351	0
415	genTime=142.8831		0.000634697	0	0.000634697	0.027335				1.20828	0.00076689	0.90625	0
416	genTime=143.5191		0.000632618	0	0.000632618	0.027246				1.208	0.000764202	0.906011	0
417	genTime=165.355		0.000439948	0	0.000439948	0.018948				1.14438	0.00050347	0.905793	0
418	genTime=157.236		0.000512847	0	0.000512847	0.022087				1.17059	0.000600335	0.905624	0
419	genTime=172.6771		0.000386252	0	0.000386252	0.016635				1.12366	0.000434015	0.905457	0
420	genTime=192.5429		0.000237415	0	0.000237415	0.010225				1.05187	0.000249729	0.905444	0
421	genTime=136.6456		0.000710917	0	0.000710917	0.030618				1.23136	0.000875399	0.905303	0
424	genTime=81.82608		0.00134136	0	0.00134136	0.05777				1.37441	0.00184358	0.904762	0
425	genTime=99.69307		0.00111688	0	0.00111688	0.048102				1.32933	0.0014847	0.90474	0
426	genTime=115.9459		0.00093224	0	0.00093224	0.04015				1.28841	0.00120111	0.904651	0
429	genTime=104.458		0.00106073	0	0.00106073	0.045684				1.31828	0.00139834	0.904055	0
430	genTime=83.4599		0.00131373	0	0.00131373	0.05658				1.37071	0.00180075	0.903794	0
431	genTime=97.04949		0.00114905	0	0.00114905	0.049488				1.33788	0.00153729	0.903664	0
432	genTime=98.70345		0.00112737	0	0.00112737	0.048554				1.33339	0.00150322	0.903534	0
433	genTime=102.0789		0.00108717	0	0.00108717	0.046822				1.32473	0.0014402	0.903525	0
434	genTime=84.7933		0.00128945	0	0.00128945	0.055534				1.3667	0.00176229	0.903188	0
435	genTime=99.17305		0.00111788	0	0.00111788	0.048145				1.33219	0.00148923	0.902878	0
436	genTime=110.891		0.000988548	0	0.000988548	0.042575				1.30374	0.00128881	0.902848	0
437	genTime=118.957		0.000902873	0	0.000902873	0.038885				1.2836	0.00115893	0.90284	0
438	genTime=107.9201		0.00101603	0	0.00101603	0.043759				1.31	0.001331	0.902606	0
439	genTime=104.2218		0.00105636	0	0.00105636	0.045495				1.31907	0.00139341	0.902518	0
440	genTime=114.1712		0.000951949	0	0.000951949	0.040999				1.2956	0.00123334	0.902469	0
441	genTime=114.42		0.000951018	0	0.000951018	0.040959				1.29613	0.00123265	0.901938	0
442	genTime=151.8302		0.000609873	0	0.000609873	0.026266				1.20603	0.000735525	0.901845	0
443	genTime=155.9803		0.000578576	0	0.000578576	0.024918				1.19656	0.000692298	0.901578	0
444	genTime=182.6876		0.000376907	0	0.000376907	0.016233				1.12347	0.000423445	0.901487	0
445	genTime=187.028		0.000346873	0	0.000346873	0.014939				1.11045	0.000385186	0.901431	0
446	genTime=206.9506		0.000213023	0	0.000213023	0.009175				1.04001	0.000221545	0.90137	0
447	genTime=206.1663		0.000217625	0	0.000217625	0.009373				1.04287	0.000226954	0.901342	0
448	genTime=210.0132		0.000194601	0	0.000194601	0.008381				1.02801	0.000200051	0.901269	0
449	genTime=231.9495		6.74e-05	0	6.73932e-05	0.002903				0.906155	6.10687e-05	0.901154	0
450	genTime=226.4633		0.000100743	0	0.000100743	0.004339				0.948753	9.55805e-05	0.901149	0
452	genTime=240.3566		3.02e-05	0	3.01516e-05	0.001299				0.831981	2.50856e-05	0.901065	0
453	genTime=240.3566		0	-0.000157426	-0.000157426	-0.00678					0	0.900889	0
454	genTime=234.8791		6.38e-05	0	6.37985e-05	0.002748				0.900998	5.74824e-05	0.900812	0
455	genTime=165.4106		0.000508149	0	0.000508149	0.021885				1.17383	0.000596482	0.900552	0
456	genTime=183.6582		0.000378168	0	0.000378168	0.016287				1.1246	0.000425289	0.90028	0
457	genTime=183.6582		0	-0.000177852	-0.000177852	-0.00766					0	0.9	0
458	genTime=183.6582		0	-0.000238121	-0.000238121	-0.010255					0	0.899875	0
459	genTime=183.6582		0	-0.000257902	-0.000257902	-0.011107					0	0.899709	0
460	genTime=183.6582		0	-0.000304098	-0.000304098	-0.013097					0	0.899696	0
461	genTime=183.6582		0	-0.000320116	-0.000320116	-0.013787					0	0.899485	0
462	genTime=183.6582		0	-0.000486616	-0.000486616	-0.020958					0	0.899303	0
463	genTime=183.6582		0	-0.000143636	-0.000143636	-0.006186					0	0.8993	0
464	genTime=214.8831		0.000160033	0	0.000160033	0.006892				1.00284	0.000160488	0.898999	0
465	genTime=214.8831		0	-0.000173411	-0.000173411	-0.007469					0	0.898776	0
466	genTime=214.8831		0	-0.000290701	-0.000290701	-0.01252					0	0.898693	0
467	genTime=214.8831		0	-0.00024886	-0.00024886	-0.010718					0	0.898671	0
469	genTime=		0	-0.000208861	-0.000208861	-0.008995					0	0.898488	0
471	genTime=		0	-0.000303609	-0.000303609	-0.013076					0	0.897959	0
472	genTime=		0	-0.000156486	-0.000156486	-0.00674					0	0.897269	0.02	GLI1	1.45698
473	genTime=		0	-0.00034845	-0.00034845	-0.015007					0	0.897213	0
474	genTime=		0	-0.00037679	-0.00037679	-0.016228					0	0.897098	0
475	genTime=		0	-0.00049757	-0.00049757	-0.021429					0	0.897087	0
476	genTime=		0	-0.000543174	-0.000543174	-0.023394					0	0.897085	0
477	genTime=		0	-0.000556765	-0.000556765	-0.023979					0	0.896861	0
478	genTime=		0	-0.000593306	-0.000593306	-0.025553					0	0.896699	0
479	genTime=		0	-0.00071834	-0.00071834	-0.030938					0	0.896414	0
480	genTime=		0	-0.000774997	-0.000774997	-0.033378					0	0.896136	0
481	genTime=		0	-0.000740374	-0.000740374	-0.031887					0	0.896127	0
482	genTime=		0	-0.000749261	-0.000749261	-0.032269					0	0.896111	0
483	genTime=		0	-0.000744137	-0.000744137	-0.032049					0	0.896057	0
484	genTime=		0	-0.000946364	-0.000946364	-0.040758					0	0.895868	0
485	genTime=		0	-0.00107756	-0.00107756	-0.046409					0	0.895833	0
486	genTime=		0	-0.00131284	-0.00131284	-0.056542					0	0.895565	0
487	genTime=		0	-0.00102751	-0.00102751	-0.044253					0	0.895522	0
488	genTime=		0	-0.000816464	-0.000816464	-0.035164					0	0.89549	0
489	genTime=		0	-0.00022493	-0.00022493	-0.009687					0	0.89549	0
491	genTime=		0	-7.39e-05	-7.3916e-05	-0.003183					0	0.895167	0
492	genTime=		0	-4.8e-05	-4.8017e-05	-0.002068					0	0.894915	0
493	genTime=		0	-6.96e-05	-6.96299e-05	-0.002999					0	0.894737	0
494	genTime=238.7794		2.37e-05	0	2.3715e-05	0.001021				0.811063	1.92343e-05	0.894737	0
495	genTime=204.6344		0.000196645	0	0.000196645	0.008469				1.02834	0.000202218	0.894592	0
496	genTime=204.6344		0	-0.000157208	-0.000157208	-0.006771					0	0.89426	0
497	genTime=204.6344		0	-0.000447484	-0.000447484	-0.019272					0	0.894017	0
498	genTime=204.6344		0	-0.000718305	-0.000718305	-0.030936					0	0.893903	0
499	genTime=204.6344		0	-0.000520472	-0.000520472	-0.022416					0	0.893883	0
500	genTime=204.6344		0	-0.000445602	-0.000445602	-0.019191					0	0.893824	0
501	genTime=204.6344		0	-0.000460429	-0.000460429	-0.01983					0	0.893805	0
502	genTime=204.6344		0	-0.000566058	-0.000566058	-0.024379					0	0.893805	0
503	genTime=204.6344		0	-0.000510149	-0.000510149	-0.021971					0	0.893729	0
504	genTime=204.6344		0	-0.000355221	-0.000355221	-0.015299					0	0.893117	0
505	genTime=204.6344		0	-0.00056351	-0.00056351	-0.024269					0	0.893099	0
506	genTime=204.6344		0	-0.00024687	-0.00024687	-0.010632					0	0.893008	0
507	genTime=204.6344		0	-0.000327883	-0.000327883	-0.014121					0	0.892562	0
508	genTime=204.6344		0	-0.000488732	-0.000488732	-0.021049					0	0.89246	0
509	genTime=204.6344		0	-0.00070089	-0.00070089	-0.030186					0	0.892336	0
510	genTime=204.6344		0	-0.000414289	-0.000414289	-0.017843					0	0.892086	0
511	genTime=204.6344		0	-0.000229791	-0.000229791	-0.009897					0	0.892031	0
512	genTime=204.6344		0	-0.000265483	-0.000265483	-0.011434					0	0.891967	0
513	genTime=204.6344		0	-0.000396839	-0.000396839	-0.017091					0	0.891933	0
514	genTime=204.6344		0	-0.000225135	-0.000225135	-0.009696					0	0.891803	0
515	genTime=204.6344		0	-0.000196295	-0.000196295	-0.008454					0	0.891794	0
516	genTime=204.6344		0	-0.000183246	-0.000183246	-0.007892					0	0.89171	0
517	genTime=147.5198		0.000427528	0	0.000427528	0.018413				1.13808	0.000486562	0.891684	0
518	genTime=133.9219		0.000514132	0	0.000514132	0.022143				1.16911	0.000601079	0.891663	0
519	genTime=103.4525		0.000730845	0	0.000730845	0.031476				1.23418	0.000901992	0.89146	0
520	genTime=117.423		0.000625643	0	0.000625643	0.026945				1.20454	0.000753612	0.891207	0
521	genTime=151.815		0.000396297	0	0.000396297	0.017068				1.12579	0.000446147	0.891178	0
522	genTime=145.6587		0.000433016	0	0.000433016	0.018649				1.14011	0.000493687	0.891089	0
523	genTime=150.843		0.000401122	0	0.000401122	0.017276				1.12772	0.000452353	0.891076	0
524	genTime=141.9489		0.000457277	0	0.000457277	0.019694				1.14925	0.000525526	0.890983	0
525	genTime=140.5153		0.0004681	0	0.0004681	0.02016				1.15329	0.000539853	0.890957	0
526	genTime=144.8073		0.000443999	0	0.000443999	0.019122				1.14462	0.000508208	0.890957	0
527	genTime=155.4359		0.000383262	0	0.000383262	0.016506				1.12103	0.000429646	0.89093	0
528	genTime=151.5752		0.000411174	0	0.000411174	0.017709				1.13255	0.000465674	0.890826	0
529	genTime=166.1028		0.000331128	0	0.000331128	0.014261				1.09893	0.000363886	0.890785	0
530	genTime=201.2932		0.000151013	0	0.000151013	0.006504				0.992581	0.000149893	0.890733	0
531	genTime=172.2855		0.000302688	0	0.000302688	0.013036				1.08592	0.000328696	0.890226	0
532	genTime=169.8564		0.000320029	0	0.000320029	0.013783				1.0945	0.000350273	0.889783	0
533	genTime=170.8616		0.000316692	0	0.000316692	0.013639				1.09306	0.000346163	0.889711	0
534	genTime=158.5995		0.000385808	0	0.000385808	0.016616				1.1236	0.000433493	0.889543	0
535	genTime=148.1179		0.000448407	0	0.000448407	0.019312				1.1482	0.00051486	0.889447	0
536	genTime=165.9685		0.000347857	0	0.000347857	0.014982				1.10761	0.000385289	0.889423	0
537	genTime=125.9115		0.000590669	0	0.000590669	0.025439				1.19656	0.00070677	0.889394	0
538	genTime=130.5799		0.000561799	0	0.000561799	0.024196				1.1876	0.000667193	0.889311	0
539	genTime=170.7357		0.000328455	0	0.000328455	0.014146				1.09924	0.000361051	0.889169	0
540	genTime=122.1955		0.000619035	0	0.000619035	0.026661				1.20562	0.000746319	0.889167	0
541	genTime=85.18791		0.000886123	0	0.000886123	0.038164				1.27707	0.00113164	0.889138	0
542	genTime=81.57776		0.000917277	0	0.000917277	0.039505				1.28471	0.00117844	0.889096	0
543	genTime=102.6728		0.000762013	0	0.000762013	0.032819				1.24657	0.0009499	0.888889	0
544	genTime=96.02264		0.000814228	0	0.000814228	0.035067				1.26063	0.00102644	0.888575	0
545	genTime=129.648		0.000590655	0	0.000590655	0.025438				1.19854	0.000707925	0.888535	0
546	genTime=105.0939		0.000758173	0	0.000758173	0.032653				1.24681	0.000945294	0.888448	0
547	genTime=75.96829		0.000979331	0	0.000979331	0.042178				1.3012	0.0012743	0.888367	0
548	genTime=4.529381		0.00166396	0	0.00166396	0.071664				1.4356	0.00238879	0.887922	0
549	genTime=29.9568		0.00139453	0	0.00139453	0.06006				1.38796	0.00193555	0.887717	0
550	genTime=35.32623		0.00134255	0	0.00134255	0.057821				1.37827	0.0018504	0.887671	0
551	genTime=38.83006		0.00131035	0	0.00131035	0.056434				1.37229	0.00179819	0.887608	0
552	genTime=43.61566		0.00126875	0	0.00126875	0.054643				1.36441	0.0017311	0.887591	0
553	genTime=21.32063		0.00148908	0	0.00148908	0.064132				1.40714	0.00209534	0.887273	0
554	genTime=36.33585		0.00134457	0	0.00134457	0.057908				1.38063	0.00185635	0.887183	0
555	genTime=13.5419		0.00157599	0	0.00157599	0.067875				1.42357	0.00224354	0.887136	0
556	genTime=-2.946207		0.00176005	0	0.00176005	0.075802				1.45698	0.00256437	0.8867	0
557	genTime=26.05999		0.00145302	0	0.00145302	0.062579				1.40327	0.00203899	0.886569	0
558	genTime=35.17709		0.00136777	0	0.00136777	0.058907				1.38745	0.00189771	0.88655	0
559	genTime=31.90631		0.00140259	0	0.00140259	0.060407				1.39453	0.00195596	0.88647	0
560	genTime=14.0706		0.00158607	0	0.00158607	0.068309				1.42863	0.0022659	0.886428	0
561	genTime=14.41364		0.001589	0	0.001589	0.068435				1.43157	0.00227476	0.885804	0
562	genTime=46.35358		0.00128878	0	0.00128878	0.055506				1.37545	0.00177265	0.885785	0
563	genTime=56.50953		0.00120413	0	0.00120413	0.05186				1.35863	0.00163596	0.885714	0
564	genTime=97.39644		0.000893424	0	0.000893424	0.038478				1.28954	0.00115211	0.885542	0
565	genTime=146.9294		0.000586019	0	0.000586019	0.025239				1.20477	0.000706018	0.885539	0
566	genTime=153.7675		0.000550408	0	0.000550408	0.023705				1.19352	0.000656924	0.88527	0
567	genTime=143.6163		0.000608904	0	0.000608904	0.026224				1.21252	0.000738306	0.885057	0
568	genTime=135.508		0.0006563	0	0.0006563	0.028266				1.22693	0.000805233	0.885033	0
569	genTime=117.2079		0.00076701	0	0.00076701	0.033034				1.25817	0.000965031	0.884907	0
570	genTime=149.524		0.000578205	0	0.000578205	0.024902				1.20309	0.000695634	0.884848	0
571	genTime=125.4075		0.000718241	0	0.000718241	0.030933				1.24499	0.000894207	0.884831	0
572	genTime=75.59825		0.00105396	0	0.00105396	0.045392				1.32826	0.00139994	0.884726	0
573	genTime=48.24088		0.00127324	0	0.00127324	0.054836				1.37499	0.00175069	0.88455	0
574	genTime=73.84852		0.00107002	0	0.00107002	0.046084				1.33244	0.00142573	0.884481	0
575	genTime=87.33497		0.000972975	0	0.000972975	0.041904				1.31051	0.00127509	0.884477	0
576	genTime=79.00061		0.00103451	0	0.00103451	0.044554				1.32473	0.00137044	0.884467	0
577	genTime=84.60298		0.0009974	0	0.0009974	0.042956				1.31661	0.00131319	0.884409	0
578	genTime=97.07465		0.000916098	0	0.000916098	0.039455				1.29788	0.00118899	0.884368	0
579	genTime=105.0576		0.000868384	0	0.000868384	0.0374				1.2867	0.00111735	0.88424	0
580	genTime=35.9224		0.00139208	0	0.00139208	0.059954				1.40162	0.00195116	0.88361	0
581	genTime=117.4147		0.00079825	0	0.00079825	0.034379				1.27018	0.00101392	0.88345	0
582	genTime=129.8524		0.000725123	0	0.000725123	0.03123				1.25047	0.000906748	0.883348	0
583	genTime=63.74129		0.00116424	0	0.00116424	0.050142				1.35622	0.00157897	0.883333	0
584	genTime=48.56708		0.00128417	0	0.00128417	0.055307				1.38122	0.00177372	0.883219	0
585	genTime=64.11314		0.00116142	0	0.00116142	0.05002				1.35623	0.00157515	0.883019	0
586	genTime=64.06564		0.00116036	0	0.00116036	0.049975				1.35596	0.0015734	0.882985	0
587	genTime=59.7924		0.00119172	0	0.00119172	0.051325				1.3626	0.00162384	0.882923	0
588	genTime=55.08585		0.00122838	0	0.00122838	0.052904				1.37021	0.00168314	0.882923	0
589	genTime=68.14243		0.00112951	0	0.00112951	0.048646				1.34979	0.0015246	0.882734	0
590	genTime=70.79294		0.00111153	0	0.00111153	0.047871				1.3462	0.00149633	0.882629	0
591	genTime=84.47427		0.00101725	0	0.00101725	0.043811				1.32538	0.00134824	0.882591	0
592	genTime=124.797		0.000765152	0	0.000765152	0.032954				1.26297	0.000966361	0.882579	0
593	genTime=130.983		0.000731131	0	0.000731131	0.031488				1.25378	0.00091668	0.882507	0
594	genTime=170.0701		0.000530492	0	0.000530492	0.022847				1.19242	0.00063257	0.882395	0
595	genTime=142.3545		0.000671607	0	0.000671607	0.028925				1.23713	0.000830867	0.882327	0
596	genTime=96.54172		0.000939557	0	0.000939557	0.040465				1.30788	0.00122883	0.882277	0
597	genTime=102.7089		0.000903021	0	0.000903021	0.038891				1.29949	0.00117346	0.882086	0
598	genTime=109.2399		0.000866562	0	0.000866562	0.037321				1.29074	0.0011185	0.882062	0
599	genTime=117.7742		0.000819687	0	0.000819687	0.035302				1.27919	0.00104854	0.881935	0
600	genTime=125.4222		0.000780376	0	0.000780376	0.033609				1.26923	0.000990478	0.881857	0
601	genTime=130.9574		0.000754846	0	0.000754846	0.03251				1.26272	0.000953161	0.881838	0
602	genTime=137.3876		0.00072626	0	0.00072626	0.031279				1.25531	0.000911681	0.881789	0
603	genTime=145.9605		0.00068861	0	0.00068861	0.029657				1.24527	0.000857509	0.881607	0
604	genTime=168.9193		0.000583016	0	0.000583016	0.025109				1.21356	0.000707524	0.881592	0
605	genTime=171.4201		0.000578887	0	0.000578887	0.024932				1.21279	0.00070207	0.881531	0
606	genTime=206.5857		0.000432571	0	0.000432571	0.01863				1.16122	0.00050231	0.881517	0
607	genTime=102.9683		0.000957459	0	0.000957459	0.041236				1.318	0.00126193	0.881356	0
608	genTime=55.11715		0.00128434	0	0.00128434	0.055314				1.39014	0.00178541	0.881245	0
609	genTime=65.01415		0.00121796	0	0.00121796	0.052455				1.37711	0.00167727	0.881188	0
610	genTime=53.37387		0.00130757	0	0.00130757	0.056315				1.39626	0.00182571	0.881029	0
611	genTime=53.66032		0.0013117	0	0.0013117	0.056492				1.39791	0.00183364	0.88092	0
612	genTime=81.65762		0.00112202	0	0.00112202	0.048323				1.35877	0.00152457	0.880899	0
613	genTime=97.56306		0.00102667	0	0.00102667	0.044217				1.33793	0.00137361	0.880874	0
614	genTime=82.88409		0.00112657	0	0.00112657	0.048519				1.36105	0.00153332	0.880787	0
615	genTime=93.93299		0.00106278	0	0.00106278	0.045772				1.34764	0.00143225	0.880692	0
616	genTime=134.4235		0.000836927	0	0.000836927	0.036045				1.29375	0.00108277	0.880597	0
617	genTime=153.1756		0.000748177	0	0.000748177	0.032223				1.2705	0.000950555	0.880546	0
618	genTime=153.3703		0.000754965	0	0.000754965	0.032515				1.27303	0.000961094	0.880511	0
619	genTime=125.0392		0.00090945	0	0.00090945	0.039168				1.31421	0.00119521	0.880416	0
620	genTime=63.65428		0.00129752	0	0.00129752	0.055882				1.4018	0.00181886	0.880309	0
621	genTime=84.29226		0.00116803	0	0.00116803	0.050305				1.37566	0.00160682	0.880226	0
622	genTime=118.4704		0.000970735	0	0.000970735	0.041808				1.33176	0.00129279	0.880102	0
623	genTime=221.8271		0.000495723	0	0.000495723	0.02135				1.19461	0.000592194	0.879937	0
624	genTime=112.8946		0.00100993	0	0.00100993	0.043496				1.34274	0.00135607	0.879558	0
625	genTime=127.9525		0.000930703	0	0.000930703	0.040084				1.32448	0.00123269	0.879257	0
626	genTime=164.7771		0.000749981	0	0.000749981	0.0323				1.27729	0.000957944	0.87911	0
627	genTime=170.5196		0.000726672	0	0.000726672	0.031296				1.27094	0.000923557	0.879082	0
628	genTime=207.6479		0.000570753	0	0.000570753	0.024581				1.22297	0.000698014	0.878975	0
629	genTime=145.6027		0.000850068	0	0.000850068	0.036611				1.30534	0.00110963	0.878931	0
630	genTime=167.1414		0.0007488	0	0.0007488	0.032249				1.27806	0.000957011	0.878852	0
631	genTime=213.7085		0.000553361	0	0.000553361	0.023832				1.21785	0.000673909	0.878632	0
632	genTime=110.5442		0.0010388	0	0.0010388	0.044739				1.35277	0.00140525	0.878587	0
633	genTime=85.01325		0.00119077	0	0.00119077	0.051284				1.38706	0.00165167	0.878556	0
634	genTime=90.98138		0.00115611	0	0.00115611	0.049791				1.38013	0.00159557	0.878361	0
635	genTime=121.6244		0.00098388	0	0.00098388	0.042374				1.3412	0.00131958	0.878089	0
636	genTime=158.572		0.000801673	0	0.000801673	0.034527				1.29485	0.00103805	0.878049	0
637	genTime=35.50244		0.00153295	0	0.00153295	0.066021				1.46063	0.00223907	0.877419	0
638	genTime=117.0955		0.00101268	0	0.00101268	0.043614				1.35004	0.00136716	0.877278	0
639	genTime=122.6049		0.000982284	0	0.000982284	0.042305				1.34333	0.00131953	0.876877	0
640	genTime=134.6622		0.000919891	0	0.000919891	0.039618				1.32781	0.00122145	0.876847	0
641	genTime=141.079		0.000886984	0	0.000886984	0.038201				1.31941	0.00117029	0.876761	0
642	genTime=117.35		0.00100698	0	0.00100698	0.043369				1.34919	0.00135861	0.876746	0
643	genTime=93.50698		0.00113758	0	0.00113758	0.048993				1.37982	0.00156964	0.876511	0
644	genTime=144.1606		0.000866662	0	0.000866662	0.037326				1.31423	0.00113899	0.876333	0
645	genTime=134.7439		0.00091102	0	0.00091102	0.039236				1.32561	0.00120766	0.876279	0
646	genTime=145.5816		0.000856097	0	0.000856097	0.036871				1.31118	0.00112249	0.87626	0
647	genTime=195.5197		0.000635468	0	0.000635468	0.027368				1.24765	0.000792843	0.87607	0
648	genTime=238.9412		0.000471922	0	0.000471922	0.020325				1.19082	0.000561973	0.876018	0
649	genTime=199.9946		0.000612457	0	0.000612457	0.026377				1.24005	0.000759476	0.87583	0
650	genTime=214.4984		0.000555379	0	0.000555379	0.023919				1.22102	0.000678129	0.875605	0
651	genTime=275.6322		0.000347967	0	0.000347967	0.014986				1.13849	0.000396158	0.874929	0
652	genTime=275.6322		0	-0.000140249	-0.000140249	-0.00604					0	0.874797	0
653	genTime=275.6322		0	-0.000150919	-0.000150919	-0.0065					0	0.874652	0
654	genTime=275.6322		0	-0.000248441	-0.000248441	-0.0107					0	0.874332	0
655	genTime=275.6322		0	-0.000732702	-0.000732702	-0.031556					0	0.874251	0
656	genTime=365.7013		9.15e-05	0	9.15276e-05	0.003942				0.956089	8.75086e-05	0.874202	0
657	genTime=312.0707		0.000219949	0	0.000219949	0.009473				1.06693	0.00023467	0.873977	0
658	genTime=312.0707		0	-0.000112839	-0.000112839	-0.00486					0	0.873846	0
659	genTime=312.0707		0	-0.000258399	-0.000258399	-0.011129					0	0.873786	0
660	genTime=312.0707		0	-0.000226811	-0.000226811	-0.009768					0	0.873479	0
661	genTime=312.0707		0	-0.000338358	-0.000338358	-0.014572					0	0.873239	0
662	genTime=312.0707		0	-0.000496335	-0.000496335	-0.021376					0	0.873147	0
663	genTime=312.0707		0	-0.000519566	-0.000519566	-0.022377					0	0.873072	0
664	genTime=312.0707		0	-0.000594925	-0.000594925	-0.025622					0	0.873046	0
665	genTime=312.0707		0	-0.000440544	-0.000440544	-0.018973					0	0.872984	0
666	genTime=312.0707		0	-0.000340739	-0.000340739	-0.014675					0	0.872874	0
667	genTime=312.0707		0	-0.000423566	-0.000423566	-0.018242					0	0.872542	0
668	genTime=312.0707		0	-0.000649209	-0.000649209	-0.02796					0	0.872219	0
669	genTime=312.0707		0	-0.000776285	-0.000776285	-0.033433					0	0.871905	0
670	genTime=312.0707		0	-0.000972625	-0.000972625	-0.041889					0	0.871878	0
671	genTime=312.0707		0	-0.00108544	-0.00108544	-0.046748					0	0.871795	0
672	genTime=312.0707		0	-0.00109	-0.00109	-0.046944					0	0.871605	0
673	genTime=312.0707		0	-0.00101356	-0.00101356	-0.043652					0	0.871387	0
674	genTime=312.0707		0	-0.00112744	-0.00112744	-0.048557					0	0.871387	0
675	genTime=312.0707		0	-0.00102221	-0.00102221	-0.044025					0	0.871019	0
676	genTime=312.0707		0	-0.00116421	-0.00116421	-0.050141					0	0.870934	0
677	genTime=312.0707		0	-0.00119164	-0.00119164	-0.051322					0	0.870918	0
678	genTime=312.0707		0	-0.001156	-0.001156	-0.049787					0	0.870855	0
679	genTime=312.0707		0	-0.00102482	-0.00102482	-0.044137					0	0.870722	0
680	genTime=312.0707		0	-0.0011169	-0.0011169	-0.048103					0	0.870317	0
681	genTime=312.0707		0	-0.00131763	-0.00131763	-0.056748					0	0.870242	0
682	genTime=312.0707		0	-0.00172119	-0.00172119	-0.074128					0	0.870229	0
683	genTime=312.0707		0	-0.00185296	-0.00185296	-0.079804					0	0.870156	0
684	genTime=312.0707		0	-0.00179867	-0.00179867	-0.077465					0	0.870063	0
685	genTime=312.0707		0	-0.00190873	-0.00190873	-0.082205					0	0.869927	0
686	genTime=312.0707		0	-0.00184465	-0.00184465	-0.079446					0	0.869865	0
687	genTime=312.0707		0	-0.00174969	-0.00174969	-0.075356					0	0.869799	0
688	genTime=312.0707		0	-0.0017832	-0.0017832	-0.076799					0	0.869739	0
689	genTime=312.0707		0	-0.00185028	-0.00185028	-0.079688					0	0.869739	0
690	genTime=312.0707		0	-0.00184103	-0.00184103	-0.07929					0	0.869648	0
691	genTime=312.0707		0	-0.00176449	-0.00176449	-0.075994					0	0.869617	0
692	genTime=312.0707		0	-0.00167517	-0.00167517	-0.072146					0	0.869565	0
693	genTime=312.0707		0	-0.00166821	-0.00166821	-0.071847					0	0.869328	0
694	genTime=312.0707		0	-0.00192529	-0.00192529	-0.082918					0	0.868988	0
695	genTime=312.0707		0	-0.00224562	-0.00224562	-0.096715					0	0.868881	0
696	genTime=312.0707		0	-0.00219152	-0.00219152	-0.094385					0	0.868817	0
697	genTime=312.0707		0	-0.00218364	-0.00218364	-0.094045					0	0.868778	0
698	genTime=312.0707		0	-0.00209949	-0.00209949	-0.090421					0	0.868514	0
699	genTime=312.0707		0	-0.0023872	-0.0023872	-0.102812					0	0.868225	0
700	genTime=312.0707		0	-0.00219077	-0.00219077	-0.094353					0	0.868195	0
701	genTime=312.0707		0	-0.00182399	-0.00182399	-0.078556					0	0.868172	0
702	genTime=312.0707		0	-0.00168207	-0.00168207	-0.072444					0	0.868132	0
703	genTime=312.0707		0	-0.00168144	-0.00168144	-0.072417					0	0.8678	0
704	genTime=312.0707		0	-0.00198482	-0.00198482	-0.085483					0	0.86747	0
705	genTime=312.0707		0	-0.00219111	-0.00219111	-0.094367					0	0.867144	0
706	genTime=312.0707		0	-0.00230677	-0.00230677	-0.099348					0	0.86693	0
707	genTime=312.0707		0	-0.00248	-0.00248	-0.106809					0	0.866769	0
708	genTime=312.0707		0	-0.00261699	-0.00261699	-0.112709					0	0.866625	0
709	genTime=312.0707		0	-0.00266967	-0.00266967	-0.114978					0	0.866388	0
710	genTime=312.0707		0	-0.00259806	-0.00259806	-0.111894					0	0.866162	0
711	genTime=312.0707		0	-0.00238563	-0.00238563	-0.102745					0	0.865979	0
712	genTime=312.0707		0	-0.00294836	-0.00294836	-0.12698					0	0.865375	0
713	genTime=312.0707		0	-0.00242994	-0.00242994	-0.104653					0	0.865311	0
714	genTime=312.0707		0	-0.0023309	-0.0023309	-0.100388					0	0.865178	0
715	genTime=312.0707		0	-0.00200121	-0.00200121	-0.086188					0	0.865041	0
716	genTime=312.0707		0	-0.0020421	-0.0020421	-0.087949					0	0.865003	0
717	genTime=312.0707		0	-0.00215523	-0.00215523	-0.092822					0	0.864929	0
718	genTime=312.0707		0	-0.0023462	-0.0023462	-0.101047					0	0.86473	0
719	genTime=312.0707		0	-0.00215942	-0.00215942	-0.093002					0	0.864461	0
720	genTime=312.0707		0	-0.00216915	-0.00216915	-0.093422					0	0.864092	0
721	genTime=312.0707		0	-0.00234808	-0.00234808	-0.101128					0	0.863922	0
722	genTime=312.0707		0	-0.0024288	-0.0024288	-0.104604					0	0.863905	0
723	genTime=312.0707		0	-0.00226878	-0.00226878	-0.097712					0	0.863636	0
724	genTime=312.0707		0	-0.00248267	-0.00248267	-0.106924					0	0.863535	0
725	genTime=312.0707		0	-0.00234429	-0.00234429	-0.100964					0	0.863347	0
726	genTime=312.0707		0	-0.0021549	-0.0021549	-0.092808					0	0.863309	0
727	genTime=312.0707		0	-0.00131673	-0.00131673	-0.056709					0	0.863248	0
728	genTime=312.0707		0	-0.00122394	-0.00122394	-0.052713					0	0.863158	0
729	genTime=312.0707		0	-0.00111995	-0.00111995	-0.048234					0	0.86314	0
730	genTime=312.0707		0	-0.000811753	-0.000811753	-0.034961					0	0.863085	0
731	genTime=312.0707		0	-0.00117728	-0.00117728	-0.050703					0	0.862944	0
732	genTime=312.0707		0	-0.00131162	-0.00131162	-0.056489					0	0.86285	0
733	genTime=312.0707		0	-0.0011453	-0.0011453	-0.049326					0	0.862658	0
734	genTime=312.0707		0	-0.00109957	-0.00109957	-0.047357					0	0.862336	0
735	genTime=312.0707		0	-0.00129268	-0.00129268	-0.055673					0	0.862191	0
736	genTime=312.0707		0	-0.00112226	-0.00112226	-0.048334					0	0.862127	0
737	genTime=312.0707		0	-0.00087509	-0.00087509	-0.037689					0	0.86192	0
738	genTime=312.0707		0	-0.00092229	-0.00092229	-0.039721					0	0.861917	0
739	genTime=312.0707		0	-0.000828901	-0.000828901	-0.035699					0	0.861833	0
740	genTime=312.0707		0	-0.000973902	-0.000973902	-0.041944					0	0.860896	0
741	genTime=312.0707		0	-0.00150468	-0.00150468	-0.064804					0	0.860889	0
742	genTime=312.0707		0	-0.00139842	-0.00139842	-0.060227					0	0.86087	0
743	genTime=312.0707		0	-0.00100642	-0.00100642	-0.043345					0	0.860864	0
744	genTime=312.0707		0	-0.000658835	-0.000658835	-0.028375					0	0.860528	0
745	genTime=312.0707		0	-0.000541718	-0.000541718	-0.023331					0	0.86019	0
746	genTime=312.0707		0	-0.000746449	-0.000746449	-0.032148					0	0.860177	0
747	genTime=312.0707		0	-0.000685924	-0.000685924	-0.029541					0	0.86014	0
748	genTime=312.0707		0	-0.000598132	-0.000598132	-0.02576					0	0.859852	0
749	genTime=312.0707		0	-0.000516516	-0.000516516	-0.022245					0	0.859838	0
750	genTime=312.0707		0	-0.000604875	-0.000604875	-0.026051					0	0.859574	0
751	genTime=312.0707		0	-0.000363436	-0.000363436	-0.015653					0	0.859375	0
752	genTime=312.0707		0	-0.000388725	-0.000388725	-0.016742					0	0.859165	0
753	genTime=312.0707		0	-0.000519536	-0.000519536	-0.022375					0	0.859005	0
754	genTime=312.0707		0	-0.000648708	-0.000648708	-0.027939					0	0.858704	0
755	genTime=312.0707		0	-0.000669731	-0.000669731	-0.028844					0	0.85863	0
756	genTime=312.0707		0	-0.000275899	-0.000275899	-0.011882					0	0.858398	0
757	genTime=312.0707		0	-0.000328469	-0.000328469	-0.014147					0	0.858223	0
758	genTime=312.0707		0	-0.000506894	-0.000506894	-0.021831					0	0.857414	0
759	genTime=312.0707		0	-0.000926571	-0.000926571	-0.039906					0	0.857374	0
760	genTime=312.0707		0	-0.000876965	-0.000876965	-0.037769					0	0.857143	0
761	genTime=312.0707		0	-0.000940751	-0.000940751	-0.040516					0	0.856784	0
762	genTime=312.0707		0	-0.00112222	-0.00112222	-0.048332					0	0.856693	0
763	genTime=312.0707		0	-0.00110724	-0.00110724	-0.047687					0	0.856459	0
764	genTime=312.0707		0	-0.00117461	-0.00117461	-0.050588					0	0.856423	0
765	genTime=312.0707		0	-0.0012452	-0.0012452	-0.053628					0	0.856269	0
766	genTime=312.0707		0	-0.00127877	-0.00127877	-0.055074					0	0.855814	0
767	genTime=312.0707		0	-0.00152489	-0.00152489	-0.065674					0	0.855792	0
768	genTime=312.0707		0	-0.0015105	-0.0015105	-0.065055					0	0.855537	0
769	genTime=312.0707		0	-0.00139799	-0.00139799	-0.060209					0	0.85538	0
770	genTime=312.0707		0	-0.0011642	-0.0011642	-0.05014					0	0.855086	0
771	genTime=312.0707		0	-0.00125495	-0.00125495	-0.054048					0	0.854972	0
772	genTime=312.0707		0	-0.00129019	-0.00129019	-0.055566					0	0.854795	0
773	genTime=312.0707		0	-0.00140662	-0.00140662	-0.060581					0	0.854508	0
774	genTime=312.0707		0	-0.00135891	-0.00135891	-0.058526					0	0.85447	0
775	genTime=312.0707		0	-0.0012916	-0.0012916	-0.055627					0	0.854415	0
776	genTime=312.0707		0	-0.0014644	-0.0014644	-0.063069					0	0.853442	0
777	genTime=312.0707		0	-0.00198477	-0.00198477	-0.08548					0	0.853265	0
778	genTime=312.0707		0	-0.00203829	-0.00203829	-0.087786					0	0.853261	0
779	genTime=312.0707		0	-0.00175462	-0.00175462	-0.075568					0	0.853056	0
780	genTime=312.0707		0	-0.00152796	-0.00152796	-0.065806					0	0.85267	0
781	genTime=312.0707		0	-0.00141355	-0.00141355	-0.060879					0	0.852568	0
782	genTime=312.0707		0	-0.00136524	-0.00136524	-0.058798					0	0.852564	0
783	genTime=312.0707		0	-0.00122606	-0.00122606	-0.052804					0	0.852388	0
784	genTime=312.0707		0	-0.00117813	-0.00117813	-0.05074					0	0.852174	0
785	genTime=312.0707		0	-0.00114414	-0.00114414	-0.049276					0	0.852151	0
786	genTime=312.0707		0	-0.00107343	-0.00107343	-0.046231					0	0.852137	0
787	genTime=312.0707		0	-0.000913576	-0.000913576	-0.039346					0	0.852058	0
788	genTime=312.0707		0	-0.00066978	-0.00066978	-0.028846					0	0.852045	0
789	genTime=312.0707		0	-0.000687394	-0.000687394	-0.029605					0	0.851958	0
790	genTime=312.0707		0	-0.000814753	-0.000814753	-0.03509					0	0.851613	0
791	genTime=312.0707		0	-0.000857741	-0.000857741	-0.036941					0	0.85153	0
792	genTime=312.0707		0	-0.000907963	-0.000907963	-0.039104					0	0.851064	0
793	genTime=312.0707		0	-0.00106546	-0.00106546	-0.045887					0	0.851033	0
794	genTime=312.0707		0	-0.00100453	-0.00100453	-0.043263					0	0.851032	0
795	genTime=312.0707		0	-0.000821597	-0.000821597	-0.035385					0	0.850394	0
796	genTime=312.0707		0	-0.000778852	-0.000778852	-0.033544					0	0.850267	0
797	genTime=312.0707		0	-0.00067563	-0.00067563	-0.029098					0	0.850187	0
798	genTime=312.0707		0	-0.000801014	-0.000801014	-0.034498					0	0.850136	0
799	genTime=312.0707		0	-0.000576509	-0.000576509	-0.024829					0	0.849932	0
800	genTime=312.0707		0	-0.000673563	-0.000673563	-0.029009					0	0.849791	0
801	genTime=312.0707		0	-0.000671455	-0.000671455	-0.028918					0	0.849755	0
802	genTime=312.0707		0	-0.00102638	-0.00102638	-0.044204					0	0.849427	0
803	genTime=312.0707		0	-0.00119719	-0.00119719	-0.051561					0	0.849037	0
804	genTime=312.0707		0	-0.00137202	-0.00137202	-0.05909					0	0.849025	0
805	genTime=312.0707		0	-0.00154739	-0.00154739	-0.066643					0	0.848602	0
806	genTime=312.0707		0	-0.00173376	-0.00173376	-0.07467					0	0.848366	0
807	genTime=312.0707		0	-0.00172284	-0.00172284	-0.0742					0	0.847802	0
808	genTime=312.0707		0	-0.00201212	-0.00201212	-0.086658					0	0.847592	0
809	genTime=312.0707		0	-0.00198362	-0.00198362	-0.085431					0	0.847539	0
810	genTime=312.0707		0	-0.00170896	-0.00170896	-0.073602					0	0.847352	0
811	genTime=312.0707		0	-0.00182306	-0.00182306	-0.078516					0	0.847271	0
812	genTime=312.0707		0	-0.00193582	-0.00193582	-0.083372					0	0.846966	0
813	genTime=312.0707		0	-0.00191089	-0.00191089	-0.082299					0	0.846939	0
814	genTime=312.0707		0	-0.00196486	-0.00196486	-0.084623					0	0.846921	0
815	genTime=312.0707		0	-0.00190101	-0.00190101	-0.081873					0	0.846774	0
816	genTime=312.0707		0	-0.00103724	-0.00103724	-0.044672					0	0.846715	0
817	genTime=312.0707		0	-0.00111788	-0.00111788	-0.048145					0	0.846541	0
818	genTime=312.0707		0	-0.00136696	-0.00136696	-0.058872					0	0.846495	0
819	genTime=312.0707		0	-0.00156876	-0.00156876	-0.067564					0	0.846224	0
820	genTime=312.0707		0	-0.00152594	-0.00152594	-0.065719					0	0.846195	0
821	genTime=312.0707		0	-0.00120085	-0.00120085	-0.051718					0	0.846091	0
822	genTime=312.0707		0	-0.00128446	-0.00128446	-0.055319					0	0.845815	0
823	genTime=312.0707		0	-0.00148461	-0.00148461	-0.06394					0	0.845614	0
824	genTime=312.0707		0	-0.00140384	-0.00140384	-0.060461					0	0.845468	0
825	genTime=312.0707		0	-0.00145706	-0.00145706	-0.062753					0	0.845343	0
826	genTime=312.0707		0	-0.00145303	-0.00145303	-0.062579					0	0.845209	0
827	genTime=312.0707		0	-0.001356	-0.001356	-0.058401					0	0.84507	0
828	genTime=312.0707		0	-0.00121135	-0.00121135	-0.05217					0	0.844809	0
829	genTime=312.0707		0	-0.00120398	-0.00120398	-0.051853					0	0.844631	0
830	genTime=312.0707		0	-0.00105222	-0.00105222	-0.045317					0	0.844504	0
831	genTime=312.0707		0	-0.00126323	-0.00126323	-0.054405					0	0.844086	0
832	genTime=312.0707		0	-0.00126217	-0.00126217	-0.054359					0	0.844019	0
833	genTime=312.0707		0	-0.00112078	-0.00112078	-0.04827					0	0.843966	0
834	genTime=312.0707		0	-0.000359693	-0.000359693	-0.015491					0	0.843434	0
835	genTime=312.0707		0	-0.000626437	-0.000626437	-0.026979					0	0.842788	0
836	genTime=312.0707		0	-0.000772616	-0.000772616	-0.033275					0	0.840954	0
837	genTime=312.0707		0	-0.00127126	-0.00127126	-0.054751					0	0.840909	0
838	genTime=312.0707		0	-0.00123957	-0.00123957	-0.053386					0	0.840265	0
839	genTime=312.0707		0	-0.00132252	-0.00132252	-0.056958					0	0.838921	0
840	genTime=312.0707		0	-0.00182236	-0.00182236	-0.078486					0	0.838828	0
841	genTime=312.0707		0	-0.00176777	-0.00176777	-0.076134					0	0.837838	0
842	genTime=312.0707		0	-0.00176126	-0.00176126	-0.075854					0	0.837786	0
843	genTime=312.0707		0	-0.0017864	-0.0017864	-0.076937					0	0.837535	0
844	genTime=312.0707		0	-0.00177605	-0.00177605	-0.076491					0	0.83746	0
845	genTime=312.0707		0	-0.00183535	-0.00183535	-0.079045					0	0.837209	0
846	genTime=312.0707		0	-0.00172821	-0.00172821	-0.074431					0	0.837096	0
847	genTime=312.0707		0	-0.00170387	-0.00170387	-0.073382					0	0.8367	0
848	genTime=312.0707		0	-0.00171796	-0.00171796	-0.073989					0	0.836478	0
849	genTime=312.0707		0	-0.00168392	-0.00168392	-0.072523					0	0.836466	0
850	genTime=312.0707		0	-0.00179428	-0.00179428	-0.077277					0	0.834886	0
851	genTime=312.0707		0	-0.00232496	-0.00232496	-0.100132					0	0.834743	0
852	genTime=312.0707		0	-0.00159053	-0.00159053	-0.068501					0	0.833873	0
853	genTime=312.0707		0	-0.00177198	-0.00177198	-0.076316					0	0.83355	0
854	genTime=312.0707		0	-0.00202867	-0.00202867	-0.087371					0	0.833222	0
855	genTime=312.0707		0	-0.00212807	-0.00212807	-0.091652					0	0.833174	0
856	genTime=312.0707		0	-0.00198583	-0.00198583	-0.085526					0	0.83293	0
857	genTime=312.0707		0	-0.00208617	-0.00208617	-0.089848					0	0.832692	0
858	genTime=312.0707		0	-0.00223821	-0.00223821	-0.096396					0	0.832648	0
859	genTime=312.0707		0	-0.00217851	-0.00217851	-0.093824					0	0.832474	0
860	genTime=312.0707		0	-0.00217565	-0.00217565	-0.093701					0	0.832206	0
861	genTime=312.0707		0	-0.00235415	-0.00235415	-0.101389					0	0.831746	0
862	genTime=312.0707		0	-0.00258266	-0.00258266	-0.111231					0	0.831414	0
863	genTime=312.0707		0	-0.00292252	-0.00292252	-0.125868					0	0.831373	0
864	genTime=312.0707		0	-0.00295684	-0.00295684	-0.127346					0	0.831301	0
865	genTime=312.0707		0	-0.00297561	-0.00297561	-0.128154					0	0.830769	0
866	genTime=312.0707		0	-0.00293151	-0.00293151	-0.126255					0	0.830019	0
867	genTime=312.0707		0	-0.00311931	-0.00311931	-0.134343					0	0.829694	0
868	genTime=312.0707		0	-0.00288394	-0.00288394	-0.124206					0	0.829423	0
869	genTime=312.0707		0	-0.00304013	-0.00304013	-0.130933					0	0.829023	0
870	genTime=312.0707		0	-0.00329391	-0.00329391	-0.141862					0	0.828163	0
871	genTime=312.0707		0	-0.00322809	-0.00322809	-0.139028					0	0.827943	0
872	genTime=312.0707		0	-0.0032774	-0.0032774	-0.141151					0	0.827586	0
873	genTime=312.0707		0	-0.00332856	-0.00332856	-0.143355					0	0.827541	0
874	genTime=312.0707		0	-0.00343361	-0.00343361	-0.147879					0	0.827537	0
875	genTime=312.0707		0	-0.00332356	-0.00332356	-0.14314					0	0.827458	0
876	genTime=312.0707		0	-0.00332824	-0.00332824	-0.143341					0	0.827266	0
877	genTime=312.0707		0	-0.00337588	-0.00337588	-0.145393					0	0.827083	0
878	genTime=312.0707		0	-0.00320256	-0.00320256	-0.137928					0	0.826923	0
879	genTime=312.0707		0	-0.00299072	-0.00299072	-0.128805					0	0.826284	0
880	genTime=312.0707		0	-0.0031795	-0.0031795	-0.136935					0	0.825991	0
881	genTime=312.0707		0	-0.00296952	-0.00296952	-0.127892					0	0.825523	0
882	genTime=312.0707		0	-0.00299402	-0.00299402	-0.128947					0	0.824806	0
883	genTime=312.0707		0	-0.00282701	-0.00282701	-0.121754					0	0.824427	0
884	genTime=312.0707		0	-0.00286803	-0.00286803	-0.123521					0	0.8234	0
885	genTime=312.0707		0	-0.00326298	-0.00326298	-0.140531					0	0.823158	0
886	genTime=312.0707		0	-0.0032591	-0.0032591	-0.140364					0	0.82035	0
887	genTime=312.0707		0	-0.00396326	-0.00396326	-0.170691					0	0.819635	0
888	genTime=312.0707		0	-0.00402037	-0.00402037	-0.17315					0	0.819427	0
889	genTime=312.0707		0	-0.00405326	-0.00405326	-0.174567					0	0.818594	0
890	genTime=312.0707		0	-0.00427747	-0.00427747	-0.184223					0	0.818391	0
891	genTime=312.0707		0	-0.00465368	-0.00465368	-0.200426					0	0.818115	0
892	genTime=312.0707		0	-0.00468032	-0.00468032	-0.201573					0	0.817863	0
893	genTime=312.0707		0	-0.00462566	-0.00462566	-0.199219					0	0.817656	0
894	genTime=312.0707		0	-0.00464474	-0.00464474	-0.20004					0	0.817592	0
895	genTime=312.0707		0	-0.0046266	-0.0046266	-0.199259					0	0.817518	0
896	genTime=312.0707		0	-0.00478263	-0.00478263	-0.205979					0	0.817038	0
897	genTime=312.0707		0	-0.004826	-0.004826	-0.207847					0	0.815842	0
898	genTime=312.0707		0	-0.00492208	-0.00492208	-0.211985					0	0.815686	0
899	genTime=312.0707		0	-0.00495227	-0.00495227	-0.213285					0	0.815418	0
900	genTime=312.0707		0	-0.00491814	-0.00491814	-0.211815					0	0.815385	0
901	genTime=312.0707		0	-0.00496216	-0.00496216	-0.213711					0	0.815265	0
902	genTime=312.0707		0	-0.00498968	-0.00498968	-0.214896					0	0.814332	0
903	genTime=312.0707		0	-0.00519815	-0.00519815	-0.223875					0	0.813758	0
904	genTime=312.0707		0	-0.00521767	-0.00521767	-0.224715					0	0.813456	0
905	genTime=312.0707		0	-0.00530245	-0.00530245	-0.228367					0	0.813146	0
906	genTime=312.0707		0	-0.00531662	-0.00531662	-0.228977					0	0.812279	0
907	genTime=312.0707		0	-0.00532381	-0.00532381	-0.229287					0	0.809689	0
908	genTime=312.0707		0	-0.00588345	-0.00588345	-0.253389					0	0.809422	0
909	genTime=312.0707		0	-0.00628929	-0.00628929	-0.270868					0	0.807339	0
910	genTime=312.0707		0	-0.00634288	-0.00634288	-0.273176					0	0.807298	0
911	genTime=312.0707		0	-0.00603428	-0.00603428	-0.259886					0	0.805395	0
912	genTime=312.0707		0	-0.00539544	-0.00539544	-0.232372					0	0.805024	0
913	genTime=312.0707		0	-0.00547559	-0.00547559	-0.235824					0	0.804965	0
914	genTime=312.0707		0	-0.00519503	-0.00519503	-0.223741					0	0.803774	0
915	genTime=312.0707		0	-0.004648	-0.004648	-0.200181					0	0.802469	0
916	genTime=312.0707		0	-0.00489729	-0.00489729	-0.210918					0	0.802092	0
917	genTime=312.0707		0	-0.00458252	-0.00458252	-0.197361					0	0.802063	0
918	genTime=312.0707		0	-0.00456739	-0.00456739	-0.196709					0	0.799011	0
919	genTime=312.0707		0	-0.00507215	-0.00507215	-0.218448					0	0.796657	0
920	genTime=312.0707		0	-0.00548518	-0.00548518	-0.236237					0	0.795231	0
921	genTime=312.0707		0	-0.00569083	-0.00569083	-0.245094					0	0.794872	0
922	genTime=312.0707		0	-0.00572998	-0.00572998	-0.24678					0	0.794081	0
923	genTime=312.0707		0	-0.00571139	-0.00571139	-0.245979					0	0.792763	0
924	genTime=312.0707		0	-0.00590426	-0.00590426	-0.254286					0	0.790386	0
925	genTime=312.0707		0	-0.00626542	-0.00626542	-0.26984					0	0.790371	0
926	genTime=312.0707		0	-0.00549258	-0.00549258	-0.236555					0	0.789189	0
927	genTime=312.0707		0	-0.00593621	-0.00593621	-0.255662					0	0.784351	0
928	genTime=312.0707		0	-0.00625005	-0.00625005	-0.269178					0	0.784219	0
929	genTime=312.0707		0	-0.00611591	-0.00611591	-0.263401					0	0.782796	0
930	genTime=312.0707		0	-0.00622066	-0.00622066	-0.267912					0	0.782772	0
931	genTime=312.0707		0	-0.0063323	-0.0063323	-0.272721					0	0.780576	0
932	genTime=312.0707		0	-0.00653691	-0.00653691	-0.281533					0	0.780098	0
933	genTime=312.0707		0	-0.00648868	-0.00648868	-0.279455					0	0.778378	0
934	genTime=312.0707		0	-0.00674229	-0.00674229	-0.290378					0	0.777344	0
935	genTime=312.0707		0	-0.00686067	-0.00686067	-0.295476					0	0.776316	0
936	genTime=312.0707		0	-0.00686942	-0.00686942	-0.295853					0	0.771739	0
937	genTime=312.0707		0	-0.00719567	-0.00719567	-0.309904					0	0.77116	0
938	genTime=312.0707		0	-0.00714086	-0.00714086	-0.307544					0	0.765331	0
939	genTime=312.0707		0	-0.00774332	-0.00774332	-0.333491					0	0.764901	0
940	genTime=312.0707		0	-0.00778425	-0.00778425	-0.335253					0	0.763065	0
941	genTime=312.0707		0	-0.00785401	-0.00785401	-0.338258					0	0.76	0
942	genTime=312.0707		0	-0.007868	-0.007868	-0.33886					0	0.758621	0
943	genTime=312.0707		0	-0.00801168	-0.00801168	-0.345048					0	0.757653	0
944	genTime=312.0707		0	-0.00800189	-0.00800189	-0.344627					0	0.75737	0
945	genTime=312.0707		0	-0.00786912	-0.00786912	-0.338909					0	0.756419	0
946	genTime=312.0707		0	-0.00781104	-0.00781104	-0.336407					0	0.753067	0
947	genTime=312.0707		0	-0.00806768	-0.00806768	-0.34746					0	0.749574	0
948	genTime=312.0707		0	-0.00825911	-0.00825911	-0.355705					0	0.745937	0
949	genTime=312.0707		0	-0.00856095	-0.00856095	-0.368704					0	0.743949	0
950	genTime=312.0707		0	-0.00878057	-0.00878057	-0.378163					0	0.740741	0
951	genTime=312.0707		0	-0.0090439	-0.0090439	-0.389504					0	0.737213	0
952	genTime=312.0707		0	-0.00924888	-0.00924888	-0.398332					0	0.726963	0
953	genTime=312.0707		0	-0.00999879	-0.00999879	-0.43063					0	0.714943	0
954	genTime=312.0707		0	-0.010814	-0.010814	-0.465738					0	0.712329	0
955	genTime=312.0707		0	-0.0107442	-0.0107442	-0.462734					0	0.697795	0
956	genTime=312.0707		0	-0.0115676	-0.0115676	-0.498197					0	0.696756	0
957	genTime=312.0707		0	-0.0115292	-0.0115292	-0.496542					0	0.69496	0
958	genTime=312.0707		0	-0.0115404	-0.0115404	-0.497023					0	0.682243	0
959	genTime=312.0707		0	-0.0120967	-0.0120967	-0.520982					0	0.68	0
960	genTime=312.0707		0	-0.0118786	-0.0118786	-0.511589					0	0.676259	0.01	volgesteinDriver.oncogene.txt_out	IDH1	0.0875
961	genTime=312.0707		0	-0.0120242	-0.0120242	-0.517862					0	0.6759	0
962	genTime=312.0707		0	-0.0112001	-0.0112001	-0.482369					0	0.667935	0
963	genTime=312.0707		0	-0.0114259	-0.0114259	-0.492091					0	0.667543	0
964	genTime=312.0707		0	-0.0113901	-0.0113901	-0.49055					0	0.663755	0
965	genTime=312.0707		0	-0.0113239	-0.0113239	-0.487698					0	0.663407	0
966	genTime=312.0707		0	-0.0113168	-0.0113168	-0.487394					0	0.662029	0
967	genTime=312.0707		0	-0.0113134	-0.0113134	-0.487246					0	0.661458	0
968	genTime=312.0707		0	-0.0113089	-0.0113089	-0.487054					0	0.661017	0
969	genTime=312.0707		0	-0.0112813	-0.0112813	-0.485865					0	0.658694	0
970	genTime=312.0707		0	-0.0114249	-0.0114249	-0.492052					0	0.650388	0
971	genTime=312.0707		0	-0.0117513	-0.0117513	-0.506106					0	0.649913	0
972	genTime=312.0707		0	-0.0116642	-0.0116642	-0.502354					0	0.649405	0
973	genTime=312.0707		0	-0.0114287	-0.0114287	-0.492213					0	0.64831	0
974	genTime=312.0707		0	-0.0114764	-0.0114764	-0.494266					0	0.646178	0
975	genTime=312.0707		0	-0.0115229	-0.0115229	-0.49627					0	0.645112	0
976	genTime=312.0707		0	-0.011584	-0.011584	-0.498903					0	0.644311	0
977	genTime=312.0707		0	-0.0116139	-0.0116139	-0.50019					0	0.643521	0
978	genTime=312.0707		0	-0.0114337	-0.0114337	-0.492429					0	0.643457	0
979	genTime=312.0707		0	-0.0113464	-0.0113464	-0.488668					0	0.643176	0
980	genTime=312.0707		0	-0.0113187	-0.0113187	-0.487478					0	0.642639	0
981	genTime=312.0707		0	-0.0112886	-0.0112886	-0.486179					0	0.640394	0
982	genTime=312.0707		0	-0.0112475	-0.0112475	-0.484409					0	0.639719	0
983	genTime=312.0707		0	-0.0106639	-0.0106639	-0.459275					0	0.639021	0
984	genTime=312.0707		0	-0.0106394	-0.0106394	-0.458219					0	0.638168	0
985	genTime=312.0707		0	-0.0102984	-0.0102984	-0.443534					0	0.636911	0
986	genTime=312.0707		0	-0.0104588	-0.0104588	-0.45044					0	0.633609	0
987	genTime=312.0707		0	-0.0105003	-0.0105003	-0.45223					0	0.632895	0
988	genTime=312.0707		0	-0.0104528	-0.0104528	-0.450183					0	0.6324	0
989	genTime=312.0707		0	-0.0105791	-0.0105791	-0.455623					0	0.632005	0
990	genTime=312.0707		0	-0.0105774	-0.0105774	-0.455548					0	0.629599	0
991	genTime=312.0707		0	-0.010394	-0.010394	-0.447652					0	0.628133	0
992	genTime=312.0707		0	-0.0105493	-0.0105493	-0.454341					0	0.628028	0
993	genTime=312.0707		0	-0.0105564	-0.0105564	-0.454646					0	0.625156	0
994	genTime=312.0707		0	-0.0100462	-0.0100462	-0.43267					0	0.625	0
995	genTime=312.0707		0	-0.00957842	-0.00957842	-0.412525					0	0.623656	0
996	genTime=312.0707		0	-0.00938587	-0.00938587	-0.404232					0	0.62352	0
997	genTime=312.0707		0	-0.0093382	-0.0093382	-0.402179					0	0.623163	0
998	genTime=312.0707		0	-0.00925925	-0.00925925	-0.398779					0	0.622043	0
999	genTime=312.0707		0	-0.00908224	-0.00908224	-0.391156					0	0.62201	0
1000	genTime=312.0707		0	-0.00863874	-0.00863874	-0.372055					0	0.620172	0
1001	genTime=312.0707		0	-0.00894103	-0.00894103	-0.385074					0	0.620144	0
1002	genTime=312.0707		0	-0.00874176	-0.00874176	-0.376492					0	0.620047	0
1003	genTime=312.0707		0	-0.00799542	-0.00799542	-0.344348					0	0.618215	0
1004	genTime=312.0707		0	-0.00808971	-0.00808971	-0.348409					0	0.615892	0
1005	genTime=312.0707		0	-0.0079794	-0.0079794	-0.343658					0	0.614509	0
1006	genTime=312.0707		0	-0.0080365	-0.0080365	-0.346117					0	0.611046	0
1007	genTime=312.0707		0	-0.0078333	-0.0078333	-0.337366					0	0.610909	0
1008	genTime=312.0707		0	-0.00778943	-0.00778943	-0.335477					0	0.610104	0
1009	genTime=312.0707		0	-0.00754419	-0.00754419	-0.324915					0	0.609948	0
1010	genTime=312.0707		0	-0.0074044	-0.0074044	-0.318894					0	0.609836	0
1011	genTime=312.0707		0	-0.0072766	-0.0072766	-0.31339					0	0.609674	0
1012	genTime=312.0707		0	-0.0066236	-0.0066236	-0.285266					0	0.609626	0
1013	genTime=312.0707		0	-0.00657435	-0.00657435	-0.283145					0	0.60901	0
1014	genTime=312.0707		0	-0.00574419	-0.00574419	-0.247392					0	0.608212	0
1015	genTime=312.0707		0	-0.00572376	-0.00572376	-0.246512					0	0.608035	0
1016	genTime=312.0707		0	-0.00552312	-0.00552312	-0.237871					0	0.60737	0
1017	genTime=312.0707		0	-0.00519499	-0.00519499	-0.223739					0	0.606931	0
1018	genTime=312.0707		0	-0.00505415	-0.00505415	-0.217673					0	0.606918	0
1019	genTime=312.0707		0	-0.00494705	-0.00494705	-0.21306					0	0.606679	0
1020	genTime=312.0707		0	-0.00495592	-0.00495592	-0.213443					0	0.606536	0
1021	genTime=312.0707		0	-0.00491165	-0.00491165	-0.211536					0	0.606218	0
1022	genTime=312.0707		0	-0.00449055	-0.00449055	-0.1934					0	0.605198	0
1023	genTime=312.0707		0	-0.00410372	-0.00410372	-0.17674					0	0.603488	0
1024	genTime=312.0707		0	-0.00371398	-0.00371398	-0.159954					0	0.603297	0
1025	genTime=312.0707		0	-0.00346926	-0.00346926	-0.149415					0	0.602223	0
1026	genTime=312.0707		0	-0.00312227	-0.00312227	-0.13447					0	0.601828	0
1027	genTime=312.0707		0	-0.00271825	-0.00271825	-0.11707					0	0.599103	0
1028	genTime=312.0707		0	-0.00163046	-0.00163046	-0.070221					0	0.5982	0
1029	genTime=312.0707		0	-0.000277632	-0.000277632	-0.011957					0	0.597056	0
1030	genTime=312.0707		0	-7.66e-05	-7.6649e-05	-0.003301					0	0.593095	0
1031	genTime=-815.4727		0.00134974	0	0.00134974	0.058131				0.909102	0.00122705	0.592814	0
1032	genTime=-816.5033		0.00142786	0	0.00142786	0.061495				0.915486	0.00130718	0.592718	0
1033	genTime=-818.2026		0.00159337	0	0.00159337	0.068623				0.928511	0.00147946	0.592593	0
1034	genTime=-828.9587		0.00307472	0	0.00307472	0.132423				1.02133	0.0031403	0.589015	0
1035	genTime=-829.1434		0.00303295	0	0.00303295	0.130623				1.01872	0.00308971	0.587771	0
1036	genTime=-831.7264		0.0033792	0	0.0033792	0.145536				1.03665	0.00350305	0.586327	0
1037	genTime=-831.0208		0.0031858	0	0.0031858	0.137207				1.02606	0.00326883	0.586269	0
1038	genTime=-5735.188		0.00412837	0	0.00412837	0.177801				1.07249	0.00442765	0.586142	0
1039	genTime=-5845.505		0.00415827	0	0.00415827	0.179089				1.07329	0.00446301	0.586062	0
1040	genTime=-7385.246		0.00459743	0	0.00459743	0.198003				1.09318	0.00502583	0.585298	0
1041	genTime=-7297.164		0.00456816	0	0.00456816	0.196742				1.09129	0.0049852	0.58505	0
1042	genTime=-7924.626		0.00471252	0	0.00471252	0.20296				1.09791	0.00517392	0.5827	0
1043	genTime=-7367.945		0.00457373	0	0.00457373	0.196982				1.09181	0.00499363	0.580141	0
1044	genTime=-6755.545		0.00440681	0	0.00440681	0.189793				1.08376	0.0047759	0.57997	0
1045	genTime=-7866.293		0.00468215	0	0.00468215	0.201651				1.09599	0.00513158	0.579439	0
1046	genTime=-14467.37		0.00571204	0	0.00571204	0.246007				1.14093	0.00651704	0.579031	0
1047	genTime=-14571.18		0.00571807	0	0.00571807	0.246267				1.14118	0.00652535	0.577807	0
1048	genTime=-13786.12		0.00562362	0	0.00562362	0.242199				1.13716	0.00639494	0.576577	0
1049	genTime=-14039.13		0.00564853	0	0.00564853	0.243272				1.13787	0.0064273	0.576349	0
1050	genTime=-16498.96		0.00590176	0	0.00590176	0.254178				1.14897	0.00678093	0.575	0
1051	genTime=-16681.52		0.00591543	0	0.00591543	0.254767				1.14917	0.00679784	0.575	0
1052	genTime=-17855.31		0.00601857	0	0.00601857	0.259209				1.15496	0.00695123	0.571986	0
1053	genTime=-15583.62		0.00580254	0	0.00580254	0.249905				1.14658	0.00665306	0.57	0
1054	genTime=-13790.92		0.00560575	0	0.00560575	0.241429				1.13909	0.00638547	0.567639	0
1055	genTime=-12296.31		0.0054188	0	0.0054188	0.233378				1.13106	0.00612897	0.567221	0
1056	genTime=-12451.9		0.00543818	0	0.00543818	0.234212				1.13205	0.00615629	0.566837	0
1057	genTime=-14288.85		0.00565842	0	0.00565842	0.243698				1.14188	0.00646121	0.566301	0
1058	genTime=-13749.08		0.00559637	0	0.00559637	0.241025				1.13958	0.00637752	0.565598	0
1059	genTime=-13891.29		0.00561274	0	0.00561274	0.24173				1.14533	0.00642843	0.556276	0
1060	genTime=-8671.152		0.00483673	0	0.00483673	0.208309				1.11031	0.00537026	0.556041	0
1061	genTime=-9365.014		0.00496815	0	0.00496815	0.213969				1.11654	0.00554713	0.555766	0
1062	genTime=-11279.74		0.00527703	0	0.00527703	0.227272				1.13222	0.00597473	0.552401	0
1063	genTime=-9924.296		0.00506707	0	0.00506707	0.21823				1.1229	0.00568981	0.552147	0
1064	genTime=-10139.04		0.00510391	0	0.00510391	0.219816				1.1253	0.00574345	0.55102	0
1065	genTime=-9585.253		0.00501255	0	0.00501255	0.215881				1.12499	0.00563905	0.542719	0
1066	genTime=-7458.608		0.00458671	0	0.00458671	0.197541				1.10536	0.00506995	0.541353	0
1067	genTime=-7664.203		0.00463638	0	0.00463638	0.199681				1.10827	0.00513837	0.540707	0.01	volgesteinDriver.oncogene.txt_out	FLT3	1.15496
1068	genTime=-7483.753		0.00459778	0	0.00459778	0.198018				1.11028	0.00510481	0.53099	0.02		COL18A1
1069	genTime=-5633.817		0.00408776	0	0.00408776	0.176052				1.08472	0.00443408	0.530201	0
1070	genTime=-5257.508		0.0039583	0	0.0039583	0.170477				1.07906	0.00427123	0.526316	0
1071	genTime=-4788.776		0.00377875	0	0.00377875	0.162744				1.07402	0.00405845	0.506329	0
1072	genTime=-821.2031		0.00253275	0	0.00253275	0.109081				0.998805	0.00252973	0.481898	0
1073	genTime=-802.396		0.00127032	0	0.00127032	0.05471				0.898229	0.00114104	0.474632	0
1074	genTime=-797.3647		0.000978639	0	0.000978639	0.042148				0.865811	0.000847316	0.464481	0
1075	genTime=-786.9462		0.000443951	0	0.000443951	0.01912				0.786926	0.000349357	0.457711	0
1076	genTime=-784.4119		0.000310251	0	0.000310251	0.013362				0.750034	0.000232699	0.425167	0
1077	genTime=-784.4119		0	-0.000951434	-0.000951434	-0.040977					0	0.415267	0
1078	genTime=-784.4119		0	-0.00146808	-0.00146808	-0.063228					0	0.387931	0
1079	genTime=-784.4119		0	-0.00218203	-0.00218203	-0.093976					0	0.375605	0
1080	genTime=-784.4119		0	-0.00242945	-0.00242945	-0.104632					0	0.314124	0
1081	genTime=-784.4119		0	-0.0038636	-0.0038636	-0.166398					0	0.298056	0
1082	genTime=-784.4119		0	-0.00408761	-0.00408761	-0.176046					0	0.278788	0
1083	genTime=-784.4119		0	-0.00449655	-0.00449655	-0.193658					0	0.277818	0
1084	genTime=-784.4119		0	-0.00453598	-0.00453598	-0.195356					0	0.2775	0
1085	genTime=-784.4119		0	-0.00457413	-0.00457413	-0.196999					0	0.274235	0
1086	genTime=-784.4119		0	-0.00467367	-0.00467367	-0.201286					0	0.270208	0
1087	genTime=-784.4119		0	-0.00492916	-0.00492916	-0.21229					0	0.270169	0
1088	genTime=-784.4119		0	-0.00495086	-0.00495086	-0.213225					0	0.269406	0
1089	genTime=-784.4119		0	-0.00517247	-0.00517247	-0.222769					0	0.268546	0
1090	genTime=-784.4119		0	-0.00515799	-0.00515799	-0.222145					0	0.266371	0
1091	genTime=-784.4119		0	-0.00526806	-0.00526806	-0.226886					0	0.266055	0
1092	genTime=-784.4119		0	-0.00536525	-0.00536525	-0.231071					0	0.265169	0
1093	genTime=-784.4119		0	-0.00541517	-0.00541517	-0.233222					0	0.264673	0
1094	genTime=-784.4119		0	-0.0054667	-0.0054667	-0.235441					0	0.264357	0
1095	genTime=-784.4119		0	-0.00547015	-0.00547015	-0.235589					0	0.261757	0
1096	genTime=-784.4119		0	-0.00555365	-0.00555365	-0.239186					0	0.261669	0
1097	genTime=-784.4119		0	-0.0056855	-0.0056855	-0.244864					0	0.260121	0
1098	genTime=-784.4119		0	-0.00580897	-0.00580897	-0.250182					0	0.257901	0
1099	genTime=-784.4119		0	-0.00590843	-0.00590843	-0.254465					0	0.256881	0
1100	genTime=-784.4119		0	-0.00600899	-0.00600899	-0.258796					0	0.256659	0
1101	genTime=-784.4119		0	-0.00609456	-0.00609456	-0.262481					0	0.255715	0
1102	genTime=-784.4119		0	-0.00625757	-0.00625757	-0.269502					0	0.254867	0
1103	genTime=-784.4119		0	-0.00660259	-0.00660259	-0.284362					0	0.252688	0
1104	genTime=-784.4119		0	-0.00723371	-0.00723371	-0.311543					0	0.249544	0
1105	genTime=-784.4119		0	-0.00735665	-0.00735665	-0.316837					0	0.249135	0
1106	genTime=-784.4119		0	-0.0079295	-0.0079295	-0.341509					0	0.24776	0
1107	genTime=-784.4119		0	-0.00799916	-0.00799916	-0.344509					0	0.247672	0
1108	genTime=-784.4119		0	-0.00810889	-0.00810889	-0.349235					0	0.246154	0
1109	genTime=-784.4119		0	-0.00901192	-0.00901192	-0.388127					0	0.245942	0
1110	genTime=-784.4119		0	-0.00884834	-0.00884834	-0.381082					0	0.245161	0
1111	genTime=-784.4119		0	-0.00902485	-0.00902485	-0.388684					0	0.245132	0
1112	genTime=-784.4119		0	-0.00891596	-0.00891596	-0.383994					0	0.24186	0
1113	genTime=-784.4119		0	-0.00959455	-0.00959455	-0.41322					0	0.241057	0
1114	genTime=-784.4119		0	-0.00962942	-0.00962942	-0.414721					0	0.24095	0
1115	genTime=-784.4119		0	-0.00994067	-0.00994067	-0.428127					0	0.240886	0
1116	genTime=-784.4119		0	-0.0098916	-0.0098916	-0.426013					0	0.240465	0
1117	genTime=-784.4119		0	-0.00999205	-0.00999205	-0.430339					0	0.239675	0
1118	genTime=-784.4119		0	-0.00980942	-0.00980942	-0.422474					0	0.239001	0
1119	genTime=-784.4119		0	-0.00959581	-0.00959581	-0.413274					0	0.236823	0
1120	genTime=-784.4119		0	-0.00981478	-0.00981478	-0.422705					0	0.235589	0
1121	genTime=-784.4119		0	-0.0105216	-0.0105216	-0.453147					0	0.23494	0
1122	genTime=-784.4119		0	-0.0105325	-0.0105325	-0.453616					0	0.234738	0
1123	genTime=-784.4119		0	-0.0104457	-0.0104457	-0.449879					0	0.234455	0
1124	genTime=-784.4119		0	-0.0104147	-0.0104147	-0.448542					0	0.232624	0
1125	genTime=-784.4119		0	-0.0106253	-0.0106253	-0.457611					0	0.232234	0
1126	genTime=-784.4119		0	-0.0105797	-0.0105797	-0.45565					0	0.231467	0
1127	genTime=-784.4119		0	-0.0106712	-0.0106712	-0.459587					0	0.230885	0
1128	genTime=-784.4119		0	-0.0104133	-0.0104133	-0.448484					0	0.228235	0
1129	genTime=-784.4119		0	-0.0102494	-0.0102494	-0.441425					0	0.228043	0
1130	genTime=-784.4119		0	-0.0100209	-0.0100209	-0.431582					0	0.226917	0
1131	genTime=-784.4119		0	-0.0100453	-0.0100453	-0.432632					0	0.226102	0
1132	genTime=-784.4119		0	-0.0102203	-0.0102203	-0.44017					0	0.226054	0
1133	genTime=-784.4119		0	-0.0102234	-0.0102234	-0.440303					0	0.225399	0
1134	genTime=-784.4119		0	-0.0102219	-0.0102219	-0.440239					0	0.224852	0
1135	genTime=-784.4119		0	-0.00931996	-0.00931996	-0.401394					0	0.224513	0
1136	genTime=-784.4119		0	-0.00940576	-0.00940576	-0.405089					0	0.223903	0
1137	genTime=-784.4119		0	-0.00966683	-0.00966683	-0.416333					0	0.223729	0
1138	genTime=-784.4119		0	-0.00937917	-0.00937917	-0.403944					0	0.223438	0
1139	genTime=-784.4119		0	-0.00939994	-0.00939994	-0.404838					0	0.223149	0
1140	genTime=-784.4119		0	-0.00932238	-0.00932238	-0.401498					0	0.223022	0
1141	genTime=-784.4119		0	-0.00868562	-0.00868562	-0.374074					0	0.222495	0
1142	genTime=-784.4119		0	-0.00867586	-0.00867586	-0.373653					0	0.221671	0
1143	genTime=-784.4119		0	-0.00863808	-0.00863808	-0.372026					0	0.220106	0
1144	genTime=-784.4119		0	-0.00796242	-0.00796242	-0.342927					0	0.218999	0
1145	genTime=-784.4119		0	-0.00792458	-0.00792458	-0.341297					0	0.218537	0
1146	genTime=-784.4119		0	-0.00767448	-0.00767448	-0.330526					0	0.216648	0
1147	genTime=-784.4119		0	-0.00603318	-0.00603318	-0.259838					0	0.216216	0
1148	genTime=-784.4119		0	-0.00421106	-0.00421106	-0.181363					0	0.215811	0
1149	genTime=-784.4119		0	-0.00375272	-0.00375272	-0.161623					0	0.215661	0
1150	genTime=-784.4119		0	-0.00304748	-0.00304748	-0.131249					0	0.215251	0
1151	genTime=-784.4119		0	-0.00266937	-0.00266937	-0.114965					0	0.211549	0
1152	genTime=-784.4119		0	-0.000608697	-0.000608697	-0.026215					0	0.210773	0
1153	genTime=-915.6417		9.29e-06	1.11e-16	9.28808e-06	0.0004				0.471667	4.38088e-06	0.210235	0
1154	genTime=-933.4376		0.00172827	0	0.00172827	0.074433				0.752726	0.00130091	0.210053	0
1155	genTime=-7842.48		0.00248366	0	0.00248366	0.106967				0.788097	0.00195737	0.208919	0
1205	genTime=-69512.64		0.00621422	0	0.00621422	0.267635				0.871574	0.00541615	0.0939431	0
1206	genTime=-71640.82		0.00626457	0	0.00626457	0.269804				0.875115	0.00548222	0.09375	0
1207	genTime=-73133.1		0.00630426	0	0.00630426	0.271513				0.875895	0.00552187	0.0909091	0
1208	genTime=-63992.02		0.00615552	0	0.00615552	0.265107				0.870008	0.00535535	0.0879479	0
1209	genTime=-57583.38		0.00604171	0	0.00604171	0.260205				0.868508	0.00524728	0.0878951	0
1210	genTime=-50374.63		0.00589154	0	0.00589154	0.253738				0.862308	0.00508032	0.0849315	0
1211	genTime=-44958.32		0.00576707	0	0.00576707	0.248377				0.85954	0.00495703	0.0840764	0
1212	genTime=-44072.08		0.00576211	0	0.00576211	0.248164				0.858491	0.00494672	0.0808743	0
1213	genTime=-36819.32		0.00555489	0	0.00555489	0.239239				0.853288	0.00473992	0.0804598	0
1214	genTime=-36020.4		0.00554991	0	0.00554991	0.239024				0.849142	0.00471266	0.0749064	0
1215	genTime=-28929.94		0.0052918	0	0.0052918	0.227908				0.84188	0.00445506	0.0744	0
1216	genTime=-24646.25		0.00510648	0	0.00510648	0.219927				0.837616	0.00427726	0.074174	0
1217	genTime=-24067.18		0.00510243	0	0.00510243	0.219752				0.83427	0.0042568	0.0695652	0
1218	genTime=-20806.75		0.00493819	0	0.00493819	0.212679				0.82866	0.00409208	0.0677966	0
1219	genTime=-17799.8		0.00475671	0	0.00475671	0.204863				0.824648	0.00392262	0.0676768	0
1220	genTime=-18037.78		0.00480686	0	0.00480686	0.207023				0.830018	0.00398978	0.0671273	0
1221	genTime=-16622.22		0.00472931	0	0.00472931	0.203683				0.825503	0.00390406	0.0638481	0
1222	genTime=-11655.42		0.00426437	0	0.00426437	0.183659				0.808582	0.00344809	0.0638213	0
1223	genTime=-7855.211		0.00370548	0	0.00370548	0.159588				0.784681	0.00290762	0.0628756	0
1224	genTime=-6787.925		0.00350749	0	0.00350749	0.151061				0.778149	0.00272935	0.0627027	0
1225	genTime=-5665.661		0.00324375	0	0.00324375	0.139702				0.768118	0.00249158	0.0625	0
1226	genTime=-831.2861		0.0030802	0	0.0030802	0.132659				0.759779	0.00234027	0.0608773	0
1227	genTime=-797.1219		0.0023272	0	0.0023272	0.100228				0.723461	0.00168364	0.0607533	0
1228	genTime=-780.4527		0.00206517	0	0.00206517	0.088943				0.709118	0.00146445	0.0599251	0
1229	genTime=-716.5303		0.00111582	0	0.00111582	0.048057				0.6469	0.000721826	0.0588235	0
1230	genTime=-666.2946		0.000603237	0	0.000603237	0.02598				0.599853	0.000361853	0.0588235	0
1231	genTime=-666.2946		0	-0.00236903	-0.00236903	-0.10203					0	0.0572074	0
1232	genTime=-666.2946		0	-0.00354179	-0.00354179	-0.152539					0	0.0571429	0
1233	genTime=-666.2946		0	-0.00516433	-0.00516433	-0.222418					0	0.0568862	0
1234	genTime=-666.2946		0	-0.00489793	-0.00489793	-0.210945					0	0.0560748	0
1235	genTime=-666.2946		0	-0.00489271	-0.00489271	-0.21072					0	0.0557491	0
1236	genTime=-666.2946		0	-0.00517222	-0.00517222	-0.222758					0	0.0541072	0
1237	genTime=-666.2946		0	-0.0056292	-0.0056292	-0.242439					0	0.0540541	0
1238	genTime=-666.2946		0	-0.00543298	-0.00543298	-0.233988					0	0.053682	0
1239	genTime=-666.2946		0	-0.00497202	-0.00497202	-0.214136					0	0.0530973	0
1240	genTime=-666.2946		0	-0.0049184	-0.0049184	-0.211827					0	0.0528846	0
1241	genTime=-666.2946		0	-0.00512513	-0.00512513	-0.22073					0	0.0527894	0
1242	genTime=-666.2946		0	-0.0049353	-0.0049353	-0.212554					0	0.0521739	0
1243	genTime=-666.2946		0	-0.0049867	-0.0049867	-0.214768					0	0.0519673	0
1244	genTime=-666.2946		0	-0.00501426	-0.00501426	-0.215955					0	0.0517241	0
1245	genTime=-666.2946		0	-0.00493737	-0.00493737	-0.212643					0	0.0513259	0
1246	genTime=-666.2946		0	-0.00509302	-0.00509302	-0.219347					0	0.0510638	0
1247	genTime=-666.2946		0	-0.00437308	-0.00437308	-0.18834					0	0.0507246	0
1248	genTime=-666.2946		0	-0.0044791	-0.0044791	-0.192907					0	0.0505051	0
1249	genTime=-666.2946		0	-0.00466756	-0.00466756	-0.201023					0	0.0504202	0
1250	genTime=-666.2946		0	-0.00466849	-0.00466849	-0.201063					0	0.0498113	0
1251	genTime=-666.2946		0	-0.00453664	-0.00453664	-0.195385					0	0.0493921	0
1252	genTime=-666.2946		0	-0.00448664	-0.00448664	-0.193231					0	0.0493827	0
1253	genTime=-666.2946		0	-0.00454687	-0.00454687	-0.195826					0	0.0493016	0
1254	genTime=-666.2946		0	-0.00457124	-0.00457124	-0.196875					0	0.049238	0
1255	genTime=-666.2946		0	-0.00446197	-0.00446197	-0.192169					0	0.0488574	0
1256	genTime=-666.2946		0	-0.00418171	-0.00418171	-0.180099					0	0.0487805	0
1257	genTime=-666.2946		0	-0.0042369	-0.0042369	-0.182476					0	0.0485513	0
1258	genTime=-666.2946		0	-0.00417328	-0.00417328	-0.179736					0	0.0484076	0
1259	genTime=-666.2946		0	-0.00419768	-0.00419768	-0.180786					0	0.0483871	0
1260	genTime=-666.2946		0	-0.00412008	-0.00412008	-0.177444					0	0.0474383	0
1261	genTime=-666.2946		0	-0.00422476	-0.00422476	-0.181953					0	0.0470588	0
1262	genTime=-666.2946		0	-0.00379059	-0.00379059	-0.163254					0	0.0465702	0
1263	genTime=-666.2946		0	-0.00385785	-0.00385785	-0.16615					0	0.0465116	0
1264	genTime=-666.2946		0	-0.00265547	-0.00265547	-0.114366					0	0.0456	0.01	volgesteinDriver.oncogene.txt_out	IDH2	1.10504
1265	genTime=-666.2946		0	-0.0026018	-0.0026018	-0.112055					0	0.0454201	0
1266	genTime=-666.2946		0	-0.00194413	-0.00194413	-0.08373					0	0.0449438	0
1267	genTime=-666.2946		0	-0.00183639	-0.00183639	-0.07909					0	0.044843	0
1268	genTime=-666.2946		0	-0.00177387	-0.00177387	-0.076397					0	0.0438596	0
1269	genTime=-666.2946		0	-0.00158139	-0.00158139	-0.068108					0	0.0432432	0
1270	genTime=-666.2946		0	-0.00150936	-0.00150936	-0.065005					0	0.0425532	0
1271	genTime=-666.2946		0	-0.00137693	-0.00137693	-0.059302					0	0.042465	0
1272	genTime=-666.2946		0	-0.00127362	-0.00127362	-0.054853					0	0.0420168	0
1273	genTime=-666.2946		0	-0.000589943	-0.000589943	-0.025408					0	0.0418848	0
1275	genTime=-762.6002		0.000961656	0	0.000961656	0.041417				0.582357	0.000560027	0.0410959	0
1276	genTime=-788.7727		0.00130931	0	0.00130931	0.05639				0.605003	0.000792137	0.0410256	0
1277	genTime=-841.0279		0.00219806	0	0.00219806	0.094666				0.648459	0.00142535	0.0408163	0
1278	genTime=-859.0656		0.00258588	0	0.00258588	0.111369				0.663636	0.00171609	0.0406091	0
1279	genTime=-871.1967		0.00287354	0	0.00287354	0.123758				0.673021	0.00193395	0.0401338	0
1280	genTime=-60746.62		0.00601891	0	0.00601891	0.259223				0.769177	0.00462961	0.0398614	0
1281	genTime=-59863.48		0.0059977	0	0.0059977	0.25831				0.76777	0.00460486	0.0397351	0
1282	genTime=-58885.26		0.00597471	0	0.00597471	0.25732				0.766632	0.0045804	0.0396922	0
1283	genTime=-91199.91		0.0064685	0	0.0064685	0.278587				0.779575	0.00504268	0.039604	0
1368	genTime=-824.354		0.00748852	0	0.00748852	0.322517				1.10504	0.0082751	0.027416	0
1369	genTime=-788.0733		0.00676229	0	0.00676229	0.29124				1.06643	0.00721153	0.0273973	0
1370	genTime=-793.853		0.00690268	0	0.00690268	0.297286				1.07902	0.00744814	0.027248	0
1371	genTime=-790.6537		0.00686989	0	0.00686989	0.295874				1.0814	0.00742911	0.0271739	0
1372	genTime=-754.4781		0.00624483	0	0.00624483	0.268953				1.04741	0.00654087	0.0271186	0
1373	genTime=-751.6317		0.00621924	0	0.00621924	0.267851				1.04892	0.00652346	0.027027	0
1374	genTime=-738.8528		0.00603698	0	0.00603698	0.260002				1.04153	0.00628766	0.0267112	0
1375	genTime=-753.4771		0.00628931	0	0.00628931	0.270869				1.05982	0.00666557	0.0265957	0
1376	genTime=-768.3509		0.00656151	0	0.00656151	0.282592				1.07982	0.00708523	0.0265193	0
1377	genTime=-737.9668		0.00608227	0	0.00608227	0.261952				1.0531	0.00640523	0.0264072	0
1378	genTime=-743.6685		0.00618889	0	0.00618889	0.266544				1.06226	0.00657424	0.0263959	0
1379	genTime=-731.5906		0.00602129	0	0.00602129	0.259326				1.05453	0.00634963	0.026334	0
1380	genTime=-707.3973		0.00569253	0	0.00569253	0.245167				1.0365	0.00590029	0.0263296	0
1381	genTime=-728.5693		0.00600772	0	0.00600772	0.258742				1.0582	0.00635739	0.0263158	0
1382	genTime=-691.6286		0.00551455	0	0.00551455	0.237501				1.02982	0.005679	0.0262687	0
1383	genTime=-686.2869		0.00546115	0	0.00546115	0.235202				1.0288	0.00561845	0.026087	0
1384	genTime=-678.6881		0.00538231	0	0.00538231	0.231806				1.02613	0.00552297	0.0260116	0
1385	genTime=-653.4618		0.005103	0	0.005103	0.219777				1.01081	0.00515817	0.0258621	0
1386	genTime=-637.6869		0.00494635	0	0.00494635	0.21303				1.00297	0.00496102	0.0258519	0
1387	genTime=-589.1001		0.00448568	0	0.00448568	0.19319				0.975443	0.00437553	0.0257038	0
1388	genTime=-597.1639		0.00456852	0	0.00456852	0.196758				0.981512	0.00448406	0.0250361	0
1389	genTime=-540.0939		0.00410082	0	0.00410082	0.176615				0.952695	0.00390683	0.025	0
1390	genTime=-518.7783		0.00395042	0	0.00395042	0.170137				0.943645	0.00372779	0.0248447	0
1391	genTime=-564.6338		0.00431156	0	0.00431156	0.185691				0.968014	0.00417365	0.0246154	0
1392	genTime=-539.41		0.00412022	0	0.00412022	0.17745				0.956516	0.00394105	0.0245184	0
1393	genTime=-497.5492		0.00382699	0	0.00382699	0.164822				0.93769	0.00358853	0.0243309	0
1394	genTime=-511.6721		0.00393226	0	0.00393226	0.169355				0.945292	0.00371713	0.0240964	0
1395	genTime=-487.5678		0.00377618	0	0.00377618	0.162633				0.935636	0.00353313	0.024	0
1396	genTime=-458.5992		0.00360041	0	0.00360041	0.155063				0.924572	0.00332884	0.0239521	0
1397	genTime=-443.2219		0.00351631	0	0.00351631	0.151441				0.918995	0.00323147	0.0236842	0
1398	genTime=-408.0744		0.00332784	0	0.00332784	0.143324				0.906923	0.0030181	0.0236738	0
1399	genTime=-410.9632		0.00335051	0	0.00335051	0.1443				0.909347	0.00304677	0.023622	0
1400	genTime=-474.5651		0.0037294	0	0.0037294	0.160619				0.936487	0.00349254	0.0235294	0
1401	genTime=-422.4244		0.00342814	0	0.00342814	0.147644				0.916478	0.00314181	0.0234807	0
1402	genTime=-388.7691		0.00325675	0	0.00325675	0.140262				0.90416	0.00294462	0.0231437	0
1403	genTime=-400.4857		0.00332483	0	0.00332483	0.143194				0.910063	0.0030258	0.0231214	0
1404	genTime=-389.6418		0.00327663	0	0.00327663	0.141118				0.907542	0.00297368	0.0230643	0
1405	genTime=-386.8871		0.00327119	0	0.00327119	0.140884				0.908296	0.00297121	0.0230346	0
1406	genTime=-356.7836		0.00313267	0	0.00313267	0.134918				0.899195	0.00281688	0.0229446	0
1407	genTime=-338.0315		0.00305534	0	0.00305534	0.131588				0.894869	0.00273413	0.0229358	0
1408	genTime=-370.9488		0.00321884	0	0.00321884	0.138629				0.908009	0.00292273	0.0229008	0
1409	genTime=-358.3061		0.00316801	0	0.00316801	0.136441				0.905713	0.00286931	0.0228758	0
1410	genTime=-369.9878		0.0032349	0	0.0032349	0.139321				0.911895	0.00294989	0.0227848	0
1411	genTime=-279.2563		0.00284526	0	0.00284526	0.12254				0.883023	0.00251242	0.0224719	0
1412	genTime=-168.6329		0.00246257	0	0.00246257	0.106058				0.854364	0.00210393	0.0224215	0
1413	genTime=-75.68595		0.0022013	0	0.0022013	0.094806				0.832809	0.00183326	0.0221607	0
1414	genTime=2.269365		0.00201631	0	0.00201631	0.086839				0.81793	0.0016492	0.0220994	0
1415	genTime=210.1023		0.0016161	0	0.0016161	0.069603				0.78251	0.00126462	0.0220994	0
1416	genTime=198.8918		0.00164023	0	0.00164023	0.070642				0.784188	0.00128625	0.0218579	0
1417	genTime=304.2354		0.00148129	0	0.00148129	0.063797				0.769253	0.00113949	0.0218182	0
1418	genTime=326.5523		0.00145458	0	0.00145458	0.062646				0.767344	0.00111616	0.021814	0
1419	genTime=735.9072		0.00101419	0	0.00101419	0.043679				0.718621	0.000728817	0.0217391	0
1420	genTime=1413.123		0.000609532	0	0.000609532	0.026251				0.661041	0.000402925	0.0216607	0
1421	genTime=1421		0.000331653	0	0.000331653	0.014284				0.604651	0.000200534	0.0216216	0
1422	genTime=1422		0.000551868	0	0.000551868	0.023768				0.651103	0.000359323	0.0215633	0
1423	genTime=1423		0.000253612	0	0.000253612	0.010923				0.582849	0.000147817	0.0215054	0
1424	genTime=1424		0.000218086	0	0.000218086	0.009393				0.570957	0.000124517	0.0213904	0
1425	genTime=1425		0.0001799	0	0.0001799	0.007748				0.556543	0.000100122	0.0212766	0
1426	genTime=1170.727		0.000736794	0	0.000736794	0.031732				0.679901	0.000500947	0.021164	0
1427	genTime=1352.923		0.000648442	0	0.000648442	0.027927				0.665717	0.000431679	0.0210526	0
1428	genTime=619.4297		0.00113673	0	0.00113673	0.048957				0.731115	0.000831076	0.0209524	0
1429	genTime=829.7351		0.000958838	0	0.000958838	0.041295				0.709014	0.000679829	0.0208333	0
1430	genTime=1343.979		0.000656446	0	0.000656446	0.028272				0.666257	0.000437362	0.0208333	0
1431	genTime=1431		0.000486997	0	0.000486997	0.020974				0.636556	0.000310001	0.0208333	0
1432	genTime=1432		0.000521821	0	0.000521821	0.022474				0.643094	0.00033558	0.02079	0
1433	genTime=1433		0.000551017	0	0.000551017	0.023731				0.647997	0.000357057	0.0206897	0
1434	genTime=1434		0.000417544	0	0.000417544	0.017983				0.621837	0.000259644	0.0206612	0
1435	genTime=1359.074		0.000655634	0	0.000655634	0.028237				0.663402	0.000434949	0.0202703	0
1436	genTime=1022.192		0.00083581	0	0.00083581	0.035997				0.689938	0.000576657	0.020202	0
1437	genTime=1203.1		0.000734228	0	0.000734228	0.031622				0.675246	0.000495784	0.0201511	0
1438	genTime=363.3416		0.00143813	0	0.00143813	0.061938				0.759318	0.001092	0.02	0
1439	genTime=281.7804		0.00155355	0	0.00155355	0.066909				0.768283	0.00119357	0.0196078	0
1440	genTime=487.3162		0.0012889	0	0.0012889	0.055511				0.741272	0.000955427	0.0196078	0
1441	genTime=544.0384		0.00122787	0	0.00122787	0.052882				0.731246	0.000897877	0.0191388	0
1442	genTime=761.4528		0.00102767	0	0.00102767	0.04426				0.707491	0.000727069	0.0190476	0
1443	genTime=940.8059		0.000895303	0	0.000895303	0.038559				0.689432	0.000617251	0.0188679	0
1444	genTime=302.214		0.0015258	0	0.0015258	0.065713				0.758264	0.00115696	0.0185759	0
1445	genTime=576.7733		0.00119597	0	0.00119597	0.051508				0.723238	0.000864971	0.0185185	0
1446	genTime=549.719		0.00122347	0	0.00122347	0.052693				0.724486	0.000886387	0.0182927	0
1447	genTime=791.5082		0.00100489	0	0.00100489	0.043279				0.698432	0.000701847	0.0182134	0
1448	genTime=784.493		0.0010104	0	0.0010104	0.043516				0.697794	0.000705048	0.0180505	0
1449	genTime=891.3439		0.00093064	0	0.00093064	0.040081				0.687699	0.00064	0.0180343	0
1450	genTime=793.3935		0.00100278	0	0.00100278	0.043188				0.695833	0.000697769	0.0179372	0
1451	genTime=1087.905		0.000803708	0	0.000803708	0.034614				0.669112	0.000537771	0.0178571	0
1452	genTime=1005.358		0.00085283	0	0.00085283	0.03673				0.675397	0.000575999	0.0178174	0
1453	genTime=1041.097		0.00083018	0	0.00083018	0.035754				0.671899	0.000557797	0.0177778	0
1454	genTime=1149.74		0.000767458	0	0.000767458	0.033053				0.662875	0.000508729	0.0177515	0
1455	genTime=1061.403		0.000817349	0	0.000817349	0.035202				0.669385	0.000547121	0.0176991	0
1456	genTime=1456		0.000558453	0	0.000558453	0.024052				0.628979	0.000351256	0.017616	0
1457	genTime=1457		0.000514984	0	0.000514984	0.022179				0.620665	0.000319633	0.0175439	0
1458	genTime=1458		0.000529219	0	0.000529219	0.022793				0.622375	0.000329373	0.0174292	0
1459	genTime=1459		0.000619066	0	0.000619066	0.026662				0.637436	0.000394615	0.0173913	0
1460	genTime=1327.404		0.000678649	0	0.000678649	0.029228				0.646468	0.000438725	0.017341	0
1461	genTime=1052.503		0.000823176	0	0.000823176	0.035453				0.665878	0.000548134	0.0171674	0
1462	genTime=1439.202		0.000630709	0	0.000630709	0.027163				0.63609	0.000401188	0.0169671	0
1463	genTime=1463		0.000558227	0	0.000558227	0.024042				0.624012	0.000348341	0.0169492	0
1464	genTime=348.85		0.00144987	0	0.00144987	0.062443				0.735362	0.00106618	0.0169312	0
1465	genTime=361.7739		0.0014332	0	0.0014332	0.061725				0.733536	0.0010513	0.0169062	0
1466	genTime=478.175		0.00129325	0	0.00129325	0.055698				0.719232	0.000930144	0.0169014	0
1467	genTime=215.8287		0.00164133	0	0.00164133	0.070689				0.752917	0.00123579	0.0168539	0
1468	genTime=150.6826		0.00174948	0	0.00174948	0.075347				0.762812	0.00133453	0.0168539	0
1469	genTime=99.13488		0.00184245	0	0.00184245	0.079351				0.770639	0.00141987	0.0168067	0
1470	genTime=-29.16707		0.00210948	0	0.00210948	0.090852				0.792919	0.00167265	0.0167598	0
1471	genTime=-64.34119		0.00219321	0	0.00219321	0.094458				0.799624	0.00175374	0.0167364	0
1472	genTime=-73.5628		0.00221639	0	0.00221639	0.095456				0.801024	0.00177538	0.0166667	0
1473	genTime=-178.1626		0.00250237	0	0.00250237	0.107772				0.823041	0.00205955	0.0165877	0
1474	genTime=-132.4414		0.00237162	0	0.00237162	0.102141				0.812964	0.00192804	0.0165837	0
1475	genTime=-53.8569		0.00216997	0	0.00216997	0.093456				0.796276	0.00172789	0.0165049	0
1476	genTime=-83.52823		0.00224344	0	0.00224344	0.096621				0.800951	0.00179689	0.0163399	0
1477	genTime=-43.08822		0.00214612	0	0.00214612	0.09243				0.792115	0.00169998	0.0162037	0
1478	genTime=-134.1519		0.00237777	0	0.00237777	0.102406				0.810626	0.00192748	0.0161943	0
1479	genTime=-143.862		0.00240518	0	0.00240518	0.103587				0.812332	0.0019538	0.016129	0
1480	genTime=-141.3449		0.00239906	0	0.00239906	0.103323				0.811856	0.00194769	0.0161074	0
1481	genTime=-142.1006		0.00240239	0	0.00240239	0.103467				0.81217	0.00195115	0.0160858	0
1482	genTime=-182.0953		0.00251942	0	0.00251942	0.108507				0.821258	0.0020691	0.0160571	0
1483	genTime=-118.7734		0.00234233	0	0.00234233	0.10088				0.807751	0.00189202	0.0160428	0
1484	genTime=-126.6291		0.00236548	0	0.00236548	0.101877				0.809038	0.00191376	0.0159363	0
1485	genTime=-79.71615		0.00224647	0	0.00224647	0.096751				0.799551	0.00179616	0.015873	0
1486	genTime=-93.48896		0.00228368	0	0.00228368	0.098354				0.802425	0.00183248	0.0158103	0
1487	genTime=-248.1143		0.00274033	0	0.00274033	0.118021				0.837054	0.00229381	0.0157068	0
1488	genTime=-241.2984		0.00272076	0	0.00272076	0.117178				0.835653	0.00227362	0.0156403	0
1489	genTime=-337.7008		0.00307917	0	0.00307917	0.132614				0.861882	0.00265388	0.0155521	0
1490	genTime=-327.4461		0.00304187	0	0.00304187	0.131008				0.859818	0.00261546	0.015544	0
1491	genTime=-307.6367		0.00296893	0	0.00296893	0.127866				0.854477	0.00253688	0.015444	0
1492	genTime=-348.578		0.00313567	0	0.00313567	0.135048				0.867144	0.00271908	0.0154242	0
1493	genTime=-351.8298		0.00315355	0	0.00315355	0.135818				0.867627	0.00273611	0.0152091	0
1494	genTime=-282.211		0.00288803	0	0.00288803	0.124382				0.84892	0.00245171	0.0151899	0
1495	genTime=-309.2062		0.00299324	0	0.00299324	0.128913				0.856808	0.00256463	0.0150943	0
1496	genTime=-290.2253		0.0029274	0	0.0029274	0.126078				0.852812	0.00249652	0.0150862	0
1497	genTime=-261.3666		0.00282939	0	0.00282939	0.121857				0.846313	0.00239455	0.0150754	0
1498	genTime=-281.3762		0.0029057	0	0.0029057	0.125143				0.85269	0.00247766	0.0150376	0
1499	genTime=-283.7552		0.00292037	0	0.00292037	0.125775				0.854421	0.00249523	0.0149813	0
1500	genTime=-268.4402		0.00287153	0	0.00287153	0.123671				0.851376	0.00244475	0.0149254	0
1501	genTime=-179.0198		0.00258717	0	0.00258717	0.111425				0.830556	0.00214879	0.0149254	0
1502	genTime=-235.0228		0.00276709	0	0.00276709	0.119173				0.84491	0.00233794	0.0148883	0
1503	genTime=-164.55		0.00255361	0	0.00255361	0.109979				0.829257	0.0021176	0.0148883	0
1504	genTime=-218.7652		0.00272267	0	0.00272267	0.11726				0.842939	0.00229505	0.0148699	0
1505	genTime=-262.3452		0.00287258	0	0.00287258	0.123717				0.854627	0.00245499	0.0148011	0
1506	genTime=-236.2461		0.00278972	0	0.00278972	0.120148				0.849206	0.00236905	0.0147783	0
1507	genTime=-207.2086		0.00270214	0	0.00270214	0.116376				0.843123	0.00227823	0.0147239	0
1508	genTime=-196.4446		0.0026749	0	0.0026749	0.115203				0.84201	0.00225229	0.0147059	0
1509	genTime=-245.6261		0.00283943	0	0.00283943	0.122289				0.855736	0.0024298	0.0146918	0
1510	genTime=-198.9592		0.0026957	0	0.0026957	0.116099				0.845774	0.00227995	0.0146699	0
1511	genTime=-316.6857		0.00310821	0	0.00310821	0.133865				0.877976	0.00272893	0.014652	0
1512	genTime=-340.9228		0.00321086	0	0.00321086	0.138286				0.886076	0.00284507	0.0145455	0
1513	genTime=-198.8351		0.00271243	0	0.00271243	0.116819				0.849181	0.00230334	0.0145278	0
1514	genTime=-224.322		0.00279737	0	0.00279737	0.120478				0.856567	0.00239614	0.0145191	0
1515	genTime=-397.3408		0.00346798	0	0.00346798	0.14936				0.907386	0.0031468	0.0144928	0
1516	genTime=-388.648		0.00343361	0	0.00343361	0.147879				0.905916	0.00311056	0.0144928	0
1517	genTime=-545.276		0.00428346	0	0.00428346	0.184481				0.967849	0.00414574	0.0144928	0
1518	genTime=-574.3531		0.00448396	0	0.00448396	0.193116				0.983115	0.00440825	0.0144509	0
1519	genTime=-561.832		0.00440158	0	0.00440158	0.189568				0.978082	0.00430511	0.0144404	0
1520	genTime=-647.1998		0.00505062	0	0.00505062	0.217521				1.02492	0.0051765	0.0144144	0
1521	genTime=-644.5144		0.00503142	0	0.00503142	0.216694				1.02451	0.00515473	0.0143885	0
1522	genTime=-693.7425		0.00547926	0	0.00547926	0.235982				1.05733	0.00579338	0.0143885	0
1523	genTime=-708.9837		0.00563414	0	0.00563414	0.242652				1.0698	0.00602743	0.0143369	0
1524	genTime=-732.3775		0.005884	0	0.005884	0.253413				1.08999	0.00641348	0.0142349	0
1525	genTime=-695.2324		0.00550551	0	0.00550551	0.237112				1.06331	0.00585404	0.0142349	0
1526	genTime=-710.8806		0.00566385	0	0.00566385	0.243932				1.0759	0.00609373	0.0142045	0
1527	genTime=-719.5835		0.00575686	0	0.00575686	0.247938				1.08385	0.00623958	0.0141844	0
1528	genTime=-717.2945		0.00573687	0	0.00573687	0.247076				1.08405	0.00621908	0.0141176	0
1529	genTime=-714.137		0.00570915	0	0.00570915	0.245883				1.08451	0.00619162	0.013986	0
1530	genTime=-691.6282		0.00549239	0	0.00549239	0.236547				1.06985	0.00587603	0.013986	0
1531	genTime=-704.4806		0.00562292	0	0.00562292	0.242169				1.08109	0.00607888	0.0139697	0
1532	genTime=-721.0281		0.00579737	0	0.00579737	0.249682				1.09592	0.00635346	0.0139535	0
1533	genTime=-731.8862		0.00591942	0	0.00591942	0.254939				1.10734	0.00655483	0.0139211	0
1534	genTime=-740.7072		0.00602258	0	0.00602258	0.259382				1.11898	0.00673918	0.0137825	0
1535	genTime=-719.5878		0.005805	0	0.005805	0.250011				1.10564	0.00641822	0.0136752	0
1536	genTime=-700.7175		0.00562322	0	0.00562322	0.242182				1.09355	0.00614927	0.0136719	0
1537	genTime=-742.694		0.00606712	0	0.00606712	0.2613				1.13026	0.00685741	0.0136674	0
1538	genTime=-778.2229		0.00649132	0	0.00649132	0.279569				1.16661	0.00757283	0.0136519	0
1539	genTime=-733.6519		0.00598104	0	0.00598104	0.257593				1.12819	0.00674775	0.0135886	0
1540	genTime=-723.1024		0.00587506	0	0.00587506	0.253028				1.1232	0.00659887	0.013468	0
1541	genTime=-692.6712		0.00557863	0	0.00557863	0.240262				1.10223	0.00614893	0.0133779	0
1542	genTime=-652.4763		0.00522389	0	0.00522389	0.224984				1.07538	0.00561766	0.0133779	0
1543	genTime=-657.51		0.0052714	0	0.0052714	0.227029				1.08185	0.00570287	0.0132231	0
1544	genTime=-599.2702		0.00481584	0	0.00481584	0.20741				1.04687	0.00504155	0.0132159	0
1545	genTime=-585.4458		0.00472043	0	0.00472043	0.2033				1.0404	0.00491112	0.0132013	0
1546	genTime=-587.0037		0.0047355	0	0.0047355	0.203949				1.04288	0.00493857	0.0131579	0
1547	genTime=-577.7285		0.00467542	0	0.00467542	0.201362				1.03972	0.00486113	0.0130719	0
1548	genTime=-544.5163		0.00445955	0	0.00445955	0.192065				1.02355	0.00456456	0.0130719	0
1549	genTime=-576.1569		0.00467253	0	0.00467253	0.201238				1.04165	0.00486716	0.0130719	0
1550	genTime=-569.9087		0.00463482	0	0.00463482	0.199613				1.04029	0.00482155	0.012987	0
1551	genTime=-565.5055		0.00461043	0	0.00461043	0.198563				1.04007	0.00479519	0.0129032	0
1552	genTime=-602.7041		0.00487552	0	0.00487552	0.20998				1.06326	0.00518393	0.0128755	0
1553	genTime=-605.4503		0.00489918	0	0.00489918	0.210999				1.06643	0.00522465	0.012844	0
1554	genTime=-597.1045		0.00484258	0	0.00484258	0.208561				1.06314	0.00514833	0.0128205	0
1555	genTime=-609.0056		0.00493408	0	0.00493408	0.212502				1.07227	0.00529067	0.0127796	0
1556	genTime=-601.9693		0.00488754	0	0.00488754	0.210497				1.07021	0.00523069	0.0127389	0
1557	genTime=-586.5957		0.00478321	0	0.00478321	0.206004				1.06322	0.0050856	0.0127186	0
1558	genTime=-590.8786		0.00481939	0	0.00481939	0.207562				1.06805	0.00514737	0.0126984	0
1559	genTime=-585.3872		0.00478757	0	0.00478757	0.206192				1.06757	0.00511109	0.0126582	0
1560	genTime=-613.7725		0.00499998	0	0.00499998	0.21534				1.08787	0.00543932	0.0126183	0
1561	genTime=-615.5434		0.00502082	0	0.00502082	0.216238				1.09222	0.00548385	0.0125786	0
1562	genTime=-587.3267		0.00482246	0	0.00482246	0.207694				1.07759	0.00519665	0.0125313	0
1563	genTime=-610.0012		0.00499229	0	0.00499229	0.215009				1.09441	0.0054636	0.0125	0
1564	genTime=-592.451		0.00487083	0	0.00487083	0.209778				1.08587	0.00528907	0.012474	0
1565	genTime=-613.7645		0.00503168	0	0.00503168	0.216705				1.10192	0.00554453	0.0124417	0
1566	genTime=-606.882		0.00498751	0	0.00498751	0.214803				1.1006	0.00548925	0.0124004	0
1567	genTime=-603.598		0.00496938	0	0.00496938	0.214022				1.10079	0.00547025	0.0123983	0
1568	genTime=-605.2555		0.00498776	0	0.00498776	0.214814				1.10447	0.00550883	0.0123839	0
1569	genTime=-687.2416		0.00566147	0	0.00566147	0.243829				1.16767	0.00661076	0.0123457	0
1570	genTime=-675.0703		0.00556048	0	0.00556048	0.23948				1.16117	0.00645666	0.0123305	0
1571	genTime=-697.2989		0.00576877	0	0.00576877	0.24845				1.18376	0.00682885	0.0122951	0
1572	genTime=-685.8122		0.00567194	0	0.00567194	0.24428				1.17763	0.00667943	0.0122888	0
1573	genTime=-680.6023		0.0056342	0	0.0056342	0.242655				1.17748	0.00663415	0.0122699	0
1574	genTime=-682.3057		0.00565888	0	0.00565888	0.243718				1.18286	0.00669367	0.0122699	0
1575	genTime=-689.7067		0.00573519	0	0.00573519	0.247004				1.19433	0.00684973	0.0122324	0
1576	genTime=-686.9488		0.00572005	0	0.00572005	0.246352				1.19702	0.00684702	0.0122058	0
1577	genTime=-664.7136		0.00553514	0	0.00553514	0.238389				1.1842	0.00655474	0.0121528	0
1578	genTime=-649.2386		0.00541625	0	0.00541625	0.233268				1.17699	0.00637488	0.0121212	0
1579	genTime=-624.463		0.00523045	0	0.00523045	0.225266				1.16291	0.00608255	0.0121029	0
1580	genTime=-608.3077		0.0051192	0	0.0051192	0.220474				1.15596	0.00591759	0.0120831	0
1581	genTime=-632.6871		0.00531485	0	0.00531485	0.228901				1.17999	0.00627149	0.0120301	0
1582	genTime=-624.8446		0.00526614	0	0.00526614	0.226803				1.17976	0.00621278	0.012012	0
1583	genTime=-636.2107		0.00536707	0	0.00536707	0.23115				1.19524	0.00641494	0.011976	0
1584	genTime=-617.0374		0.00523207	0	0.00523207	0.225336				1.186	0.00620525	0.011976	0
1585	genTime=-617.6921		0.0052505	0	0.0052505	0.226129				1.19303	0.00626399	0.0119601	0
1586	genTime=-557.5203		0.0048397	0	0.0048397	0.208437				1.15586	0.005594	0.0119403	0
1587	genTime=-545.6399		0.00477478	0	0.00477478	0.205641				1.15409	0.00551053	0.0119048	0
1588	genTime=-580.6026		0.00501826	0	0.00501826	0.216127				1.18381	0.00594068	0.0118871	0
1589	genTime=-554.7954		0.00485734	0	0.00485734	0.209197				1.17225	0.00569404	0.0118519	0
1590	genTime=-458.9399		0.00430672	0	0.00430672	0.185483				1.11933	0.00482063	0.0118168	0
1591	genTime=-459.4715		0.00431936	0	0.00431936	0.186027				1.12466	0.00485782	0.011782	0
1592	genTime=-295.6971		0.00359195	0	0.00359195	0.154699				1.05201	0.00377878	0.0117763	0
1593	genTime=-254.1432		0.00344567	0	0.00344567	0.148399				1.03919	0.00358072	0.0117647	0
1594	genTime=-214.457		0.00331574	0	0.00331574	0.142803				1.02775	0.00340774	0.0117647	0
1595	genTime=-72.8208		0.00290245	0	0.00290245	0.125003				0.986003	0.00286182	0.0117417	0
1596	genTime=-54.31523		0.00285924	0	0.00285924	0.123142				0.982988	0.0028106	0.0117096	0
1597	genTime=99.55212		0.002511	0	0.002511	0.108144				0.946496	0.00237665	0.0116764	0
1598	genTime=217.156		0.00229202	0	0.00229202	0.098713				0.923177	0.00211594	0.0116448	0
1599	genTime=308.1547		0.00214461	0	0.00214461	0.092365				0.906955	0.00194507	0.011583	0
1600	genTime=162.8188		0.00239719	0	0.00239719	0.103242				0.936889	0.00224589	0.0115774	0
1601	genTime=270.851		0.00221066	0	0.00221066	0.095209				0.916144	0.00202528	0.0114943	0
1602	genTime=420.7513		0.00198921	0	0.00198921	0.085672				0.890896	0.00177218	0.0114613	0
1603	genTime=473.5259		0.00192192	0	0.00192192	0.082774				0.883793	0.00169858	0.0114613	0
1604	genTime=322.8949		0.00213702	0	0.00213702	0.092038				0.910382	0.00194551	0.0114504	0
1605	genTime=52.65715		0.00263619	0	0.00263619	0.113536				0.96838	0.00255283	0.011396	0
1606	genTime=170.7192		0.00240139	0	0.00240139	0.103423				0.943052	0.00226464	0.011396	0
1607	genTime=216.2366		0.00232229	0	0.00232229	0.100017				0.935048	0.00217145	0.0113852	0
1608	genTime=270.5035		0.00223344	0	0.00223344	0.09619				0.92584	0.0020678	0.0113766	0
1609	genTime=331.0114		0.00214077	0	0.00214077	0.092199				0.915937	0.00196081	0.0113636	0
1610	genTime=46.24514		0.002667	0	0.002667	0.114863				0.977811	0.00260782	0.0113636	0
1611	genTime=-115.8022		0.00307416	0	0.00307416	0.132398				1.02447	0.00314939	0.0113475	0
1612	genTime=25.36128		0.00272023	0	0.00272023	0.117155				0.986139	0.00268253	0.0113314	0
1613	genTime=238.0741		0.00230266	0	0.00230266	0.099172				0.939059	0.00216234	0.0113208	0
1614	genTime=234.2535		0.00231164	0	0.00231164	0.099558				0.940909	0.00217505	0.0112994	0
1615	genTime=121.1538		0.00252361	0	0.00252361	0.108687				0.966444	0.00243893	0.0112853	0
1616	genTime=-94.88869		0.00302901	0	0.00302901	0.130454				1.0246	0.00310353	0.0112782	0
1617	genTime=-232.8448		0.00345094	0	0.00345094	0.148626				1.07276	0.00370202	0.0112597	0
1618	genTime=-186.1438		0.00330196	0	0.00330196	0.142209				1.05779	0.00349277	0.011236	0
1619	genTime=-377.8526		0.00401821	0	0.00401821	0.173057				1.13923	0.00457767	0.0112202	0
1620	genTime=-353.2183		0.00391611	0	0.00391611	0.16866				1.12991	0.00442484	0.011194	0
1621	genTime=-328.0749		0.00381694	0	0.00381694	0.164389				1.12081	0.00427805	0.0111732	0
1622	genTime=-354.5452		0.00392982	0	0.00392982	0.16925				1.13528	0.00446143	0.0111732	0
1623	genTime=-425.9258		0.00425537	0	0.00425537	0.183271				1.17389	0.00499534	0.0111732	0
1624	genTime=-393.3462		0.00410724	0	0.00410724	0.176892				1.15881	0.00475952	0.0111732	0
1625	genTime=-390.6477		0.00409979	0	0.00409979	0.17657				1.16053	0.00475793	0.0111524	0
1626	genTime=-440.5457		0.00434015	0	0.00434015	0.186922				1.19146	0.00517111	0.0111111	0
1627	genTime=-439.9202		0.00434066	0	0.00434066	0.186944				1.19371	0.00518147	0.0110957	0
1628	genTime=-404.1921		0.00417267	0	0.00417267	0.179709				1.17595	0.00490687	0.0110803	0
1629	genTime=-425.7877		0.00427755	0	0.00427755	0.184226				1.18996	0.00509012	0.0110701	0
1630	genTime=-418.181		0.00424437	0	0.00424437	0.182797				1.18822	0.00504325	0.0110497	0
1631	genTime=-441.7488		0.00436199	0	0.00436199	0.187863				1.20364	0.00525028	0.0110497	0
1632	genTime=-479.2857		0.00455888	0	0.00455888	0.196343				1.22908	0.00560325	0.0110396	0
1633	genTime=-482.8285		0.00458197	0	0.00458197	0.197337				1.23451	0.00565648	0.0110236	0
1634	genTime=-487.277		0.0046106	0	0.0046106	0.19857				1.2412	0.00572265	0.0110011	0
1635	genTime=-474.7751		0.00454771	0	0.00454771	0.195861				1.23757	0.00562809	0.0109589	0
1636	genTime=-463.1627		0.00449103	0	0.00449103	0.19342				1.23469	0.00554502	0.0109141	0
1637	genTime=-449.0355		0.00442288	0	0.00442288	0.190486				1.22818	0.00543209	0.0109141	0
1638	genTime=-463.2401		0.0044981	0	0.0044981	0.193725				1.24327	0.00559233	0.0108225	0
1639	genTime=-396.7803		0.00418008	0	0.00418008	0.180028				1.20558	0.00503941	0.0108108	0
1640	genTime=-379.1358		0.00410376	0	0.00410376	0.176741				1.19758	0.00491456	0.0108011	0
1641	genTime=-410.4263		0.00424735	0	0.00424735	0.182925				1.21774	0.00517217	0.0107759	0
1642	genTime=-396.4976		0.00418577	0	0.00418577	0.180274				1.21162	0.00507156	0.0107643	0
1643	genTime=-378.3377		0.00410765	0	0.00410765	0.176909				1.20463	0.0049482	0.0107239	0
1644	genTime=-231.1969		0.00354497	0	0.00354497	0.152676				1.13681	0.00402997	0.0106525	0
1645	genTime=-204.2477		0.00345767	0	0.00345767	0.148916				1.1269	0.00389643	0.0106383	0
1646	genTime=-143.0853		0.00327088	0	0.00327088	0.140871				1.1039	0.00361074	0.0106383	0
1647	genTime=-209.8185		0.00347711	0	0.00347711	0.149753				1.13101	0.00393266	0.010596	0
1648	genTime=-159.9179		0.00332306	0	0.00332306	0.143118				1.11237	0.00369646	0.010596	0
1649	genTime=-169.1845		0.00335225	0	0.00335225	0.144375				1.11692	0.00374418	0.010582	0
1650	genTime=-101.8218		0.00315959	0	0.00315959	0.136078				1.09359	0.00345531	0.0105708	0
1651	genTime=-122.7839		0.00321909	0	0.00321909	0.138641				1.10206	0.00354764	0.0105485	0
1652	genTime=-151.0815		0.00330229	0	0.00330229	0.142224				1.11425	0.00367958	0.0104987	0
1653	genTime=-167.8371		0.0033539	0	0.0033539	0.144446				1.12235	0.00376425	0.0104621	0
1654	genTime=-185.6083		0.00341008	0	0.00341008	0.146866				1.13108	0.00385708	0.0104302	0
1655	genTime=-167.2678		0.00335582	0	0.00335582	0.144529				1.12512	0.00377571	0.0104257	0
1656	genTime=-147.0933		0.00329753	0	0.00329753	0.142018				1.11858	0.00368856	0.0104167	0
1657	genTime=-227.8906		0.00355077	0	0.00355077	0.152925				1.15235	0.00409173	0.0104031	0
1658	genTime=-205.8705		0.00348073	0	0.00348073	0.149909				1.14449	0.00398366	0.010391	0
1659	genTime=-248.6387		0.00362431	0	0.00362431	0.156092				1.16405	0.00421886	0.0103896	0
1660	genTime=-236.0486		0.00358383	0	0.00358383	0.154349				1.1602	0.00415797	0.0103806	0
1661	genTime=-239.6071		0.00359838	0	0.00359838	0.154976				1.16339	0.00418631	0.0103806	0
1662	genTime=-264.6023		0.00368736	0	0.00368736	0.158808				1.1778	0.00434295	0.0103359	0
1663	genTime=-199.0502		0.00347135	0	0.00347135	0.149505				1.15134	0.00399669	0.0103181	0
1664	genTime=-198.2091		0.00347118	0	0.00347118	0.149498				1.15318	0.00400289	0.010296	0
1665	genTime=-234.9971		0.00359343	0	0.00359343	0.154762				1.17136	0.0042092	0.010274	0
1666	genTime=-256.9349		0.00367099	0	0.00367099	0.158103				1.18433	0.00434766	0.0102389	0
1667	genTime=-280.0852		0.00375604	0	0.00375604	0.161766				1.19875	0.00450256	0.0102041	0
1668	genTime=-247.6519		0.00364592	0	0.00364592	0.157023				1.18632	0.00432522	0.0101868	0
1669	genTime=-216.7491		0.00354658	0	0.00354658	0.152745				1.17492	0.00416695	0.0101781	0
1670	genTime=-196.0146		0.00348423	0	0.00348423	0.15006				1.16881	0.00407242	0.0101652	0
1671	genTime=-205.8095		0.0035193	0	0.0035193	0.15157				1.17609	0.00413902	0.0101523	0
1672	genTime=-234.211		0.00361624	0	0.00361624	0.155745				1.19207	0.00431083	0.0101394	0
1673	genTime=-281.736		0.00378601	0	0.00378601	0.163056				1.22082	0.00462205	0.0100784	0
1674	genTime=-229.4479		0.00361005	0	0.00361005	0.155478				1.19871	0.00432741	0.0100756	0
1675	genTime=-273.6397		0.00376565	0	0.00376565	0.162179				1.2233	0.00460653	0.0100629	0
1676	genTime=-267.5218		0.00374841	0	0.00374841	0.161437				1.22336	0.00458564	0.0100604	0
1677	genTime=-392.5719		0.00424443	0	0.00424443	0.1828				1.29847	0.00551128	0.0100503	0
1678	genTime=-422.1836		0.00438278	0	0.00438278	0.188758				1.32336	0.00579999	0.0100334	0
1679	genTime=-365.4202		0.00413839	0	0.00413839	0.178233				1.29078	0.00534175	0.0100167	0
1680	genTime=-277.2087		0.00380129	0	0.00380129	0.163715				1.24415	0.00472937	0.01	0
1681	genTime=-359.0731		0.00412026	0	0.00412026	0.177452				1.29396	0.00533144	0.01	0
1682	genTime=-347.624		0.00407822	0	0.00407822	0.175642				1.29035	0.00526235	0.01	0
1683	genTime=-355.6315		0.00411597	0	0.00411597	0.177267				1.29994	0.00535051	0.00998752	0
1684	genTime=-334.2753		0.00403556	0	0.00403556	0.173804				1.29359	0.00522038	0.00995025	0
1685	genTime=-205.3677		0.00358217	0	0.00358217	0.154278				1.22778	0.00439811	0.00995025	0
1686	genTime=-101.731		0.00327961	0	0.00327961	0.141247				1.18547	0.00388788	0.00993378	0
1687	genTime=-113.0567		0.00331469	0	0.00331469	0.142757				1.19319	0.00395506	0.00992556	0
1688	genTime=-136.4704		0.00338509	0	0.00338509	0.14579				1.20854	0.00409101	0.00986842	0
1689	genTime=-49.32693		0.00315452	0	0.00315452	0.135859				1.17638	0.00371091	0.00986436	0
1690	genTime=-31.2593		0.00311326	0	0.00311326	0.134082				1.17236	0.00364986	0.00986436	0
1691	genTime=79.70013		0.00286195	0	0.00286195	0.123259				1.13642	0.00325237	0.00985222	0
1692	genTime=226.4167		0.00257967	0	0.00257967	0.111102				1.09555	0.00282617	0.00981997	0
1693	genTime=231.1893		0.00257433	0	0.00257433	0.110872				1.09711	0.00282432	0.00977995	0
1694	genTime=575.1855		0.00207349	0	0.00207349	0.089301				1.01971	0.00211435	0.00976909	0
1695	genTime=535.546		0.00212435	0	0.00212435	0.091492				1.02903	0.00218603	0.00973236	0
1696	genTime=544.9074		0.00211471	0	0.00211471	0.091077				1.02872	0.00217543	0.00972054	0
1697	genTime=574.1944		0.00208056	0	0.00208056	0.089606				1.02431	0.00213114	0.00970874	0
1698	genTime=913.313		0.00173132	0	0.00173132	0.074565				0.967759	0.0016755	0.00970874	0
1699	genTime=915.2261		0.00173132	0	0.00173132	0.074565				0.968677	0.00167709	0.00969932	0
1700	genTime=967.1378		0.00168859	0	0.00168859	0.072724				0.96257	0.00162539	0.00969697	0
1701	genTime=1155.47		0.00154341	0	0.00154341	0.066472				0.938544	0.00144856	0.00969697	0
1702	genTime=1108.696		0.00157916	0	0.00157916	0.068011				0.945526	0.00149314	0.00969305	0
1703	genTime=1099.242		0.00158773	0	0.00158773	0.068381				0.947819	0.00150488	0.00968523	0
1704	genTime=1134.513		0.00156299	0	0.00156299	0.067315				0.944376	0.00147605	0.00968054	0
1705	genTime=1169.82		0.00153901	0	0.00153901	0.066283				0.94104	0.00144827	0.00966962	0
1706	genTime=1219.532		0.00150577	0	0.00150577	0.064851				0.93599	0.00140938	0.00965406	0
1707	genTime=1614.475		0.0012723	0	0.0012723	0.054796				0.894281	0.0011378	0.00965018	0
1708	genTime=1636.587		0.00126245	0	0.00126245	0.054372				0.893259	0.0011277	0.0096463	0
1709	genTime=1560.481		0.00130366	0	0.00130366	0.056146				0.901908	0.00117578	0.0096432	0
1710	genTime=1519.153		0.00132765	0	0.00132765	0.057179				0.907277	0.00120455	0.00963855	0
1711	genTime=1205.067		0.0015237	0	0.0015237	0.065623				0.943369	0.00143741	0.00956938	0
1712	genTime=1361.493		0.00142275	0	0.00142275	0.061275				0.926031	0.00131751	0.00956175	0
1713	genTime=1713		0.00119292	0	0.00119292	0.051377				0.882912	0.00105324	0.00952381	0
1714	genTime=971.6309		0.00170622	0	0.00170622	0.073484				0.977689	0.00166815	0.0095057	0
1715	genTime=1084.835		0.00161639	0	0.00161639	0.069615				0.962515	0.0015558	0.00950119	0
1716	genTime=1173.445		0.00155187	0	0.00155187	0.066836				0.951482	0.00147657	0.00947867	0
1717	genTime=1249.717		0.00149997	0	0.00149997	0.064601				0.942555	0.0014138	0.00945946	0
1718	genTime=1251.2		0.00149999	0	0.00149999	0.064602				0.943119	0.00141467	0.00944882	0
1719	genTime=915.9952		0.00175909	0	0.00175909	0.075761				0.989825	0.00174119	0.00943396	0
1720	genTime=510.0647		0.00219339	0	0.00219339	0.094465				1.0647	0.00233529	0.00940071	0
1721	genTime=598.2022		0.00208558	0	0.00208558	0.089822				1.04717	0.00218396	0.00940071	0
1722	genTime=725.6846		0.00194473	0	0.00194473	0.083756				1.02377	0.00199096	0.00938967	0
1723	genTime=463.0102		0.00225838	0	0.00225838	0.097264				1.07771	0.00243388	0.00937207	0
1724	genTime=599.4078		0.00208717	0	0.00208717	0.089891				1.04982	0.00219116	0.00933707	0
1725	genTime=650.7919		0.00202942	0	0.00202942	0.087403				1.04086	0.00211235	0.00932401	0
1726	genTime=759.579		0.00191456	0	0.00191456	0.082456				1.02173	0.00195617	0.00931966	0
1727	genTime=685.0982		0.00199375	0	0.00199375	0.085867				1.03614	0.0020658	0.00931677	0
1728	genTime=480.1876		0.00224075	0	0.00224075	0.096505				1.07907	0.00241793	0.00930233	0
1729	genTime=376.3897		0.00238729	0	0.00238729	0.102816				1.10457	0.00263694	0.00929409	0
1730	genTime=256.4165		0.0025783	0	0.0025783	0.111043				1.13764	0.00293317	0.00928074	0
1731	genTime=326.0647		0.00246585	0	0.00246585	0.1062				1.11994	0.0027616	0.00925314	0
1732	genTime=530.5866		0.00217929	0	0.00217929	0.093858				1.07183	0.00233582	0.00923787	0
1733	genTime=554.1052		0.00215075	0	0.00215075	0.092629				1.06742	0.00229576	0.00923787	0
1734	genTime=579.4418		0.00212062	0	0.00212062	0.091331				1.06299	0.0022542	0.00920598	0
1735	genTime=730.7227		0.00195272	0	0.00195272	0.0841				1.03439	0.00201987	0.00920598	0
1736	genTime=710.964		0.00197436	0	0.00197436	0.085032				1.03887	0.00205111	0.00919118	0
1737	genTime=883.4508		0.0018066	0	0.0018066	0.077807				1.00991	0.00182449	0.00918485	0
1738	genTime=630.8966		0.0020643	0	0.0020643	0.088906				1.056	0.00217991	0.00917958	0
1739	genTime=569.4921		0.00213749	0	0.00213749	0.092058				1.06953	0.0022861	0.00916964	0
1740	genTime=557.2176		0.00215343	0	0.00215343	0.092744				1.07299	0.00231061	0.0091673	0
1741	genTime=508.6818		0.00221525	0	0.00221525	0.095407				1.0845	0.00240244	0.00915332	0
1742	genTime=413.5414		0.00234457	0	0.00234457	0.100976				1.10754	0.0025967	0.00914634	0
1743	genTime=225.1018		0.00264215	0	0.00264215	0.113792				1.15965	0.00306395	0.00913242	0
1744	genTime=199.7815		0.00268809	0	0.00268809	0.115771				1.16828	0.00314044	0.00913242	0
1745	genTime=151.1737		0.00277935	0	0.00277935	0.119702				1.18699	0.00329906	0.00907716	0
1746	genTime=330.761		0.00247226	0	0.00247226	0.106476				1.13481	0.00280555	0.0090703	0
1747	genTime=360.639		0.00242776	0	0.00242776	0.104559				1.12792	0.00273833	0.00906344	0
1748	genTime=395.6195		0.0023773	0	0.0023773	0.102386				1.1201	0.00266282	0.00904977	0
1749	genTime=140.3806		0.00280398	0	0.00280398	0.120762				1.19525	0.00335146	0.00904977	0
1750	genTime=273.982		0.00256633	0	0.00256633	0.110527				1.15416	0.00296196	0.00904977	0
1751	genTime=207.7023		0.00268048	0	0.00268048	0.115443				1.17456	0.00314839	0.00904977	0
1752	genTime=429.245		0.00233239	0	0.00233239	0.100452				1.11424	0.00259885	0.00904977	0
1753	genTime=458.6656		0.00229246	0	0.00229246	0.098732				1.10797	0.00253997	0.00902934	0
1754	genTime=419.2907		0.0023473	0	0.0023473	0.101094				1.11838	0.00262518	0.00901578	0
1755	genTime=385.9844		0.00239555	0	0.00239555	0.103172				1.12751	0.00270101	0.00900901	0
1756	genTime=465.9168		0.00228446	0	0.00228446	0.098388				1.10846	0.00253223	0.00900225	0
1757	genTime=500.8998		0.00223915	0	0.00223915	0.096436				1.10109	0.0024655	0.0089955	0
1758	genTime=579.5669		0.00214238	0	0.00214238	0.092268				1.08497	0.00232441	0.00896861	0
1759	genTime=646.6009		0.00206593	0	0.00206593	0.088976				1.07202	0.00221473	0.00896861	0
1760	genTime=364.6434		0.00243014	0	0.00243014	0.104662				1.13769	0.00276475	0.00894855	0
1761	genTime=461.0754		0.00229525	0	0.00229525	0.098852				1.11485	0.00255886	0.00894188	0
1762	genTime=412.9879		0.00236251	0	0.00236251	0.101749				1.12761	0.00266399	0.00894188	0
1763	genTime=400.9542		0.00238081	0	0.00238081	0.102537				1.1321	0.00269531	0.00892857	0
1764	genTime=95.19841		0.00290138	0	0.00290138	0.124957				1.2255	0.00355563	0.00892061	0
1765	genTime=150.9113		0.00279399	0	0.00279399	0.120332				1.20828	0.00337592	0.00890472	0
1766	genTime=251.475		0.00261655	0	0.00261655	0.11269				1.17802	0.00308236	0.00890208	0
1767	genTime=200.25		0.0027067	0	0.0027067	0.116573				1.19583	0.00323675	0.00888889	0
1768	genTime=96.04949		0.00290569	0	0.00290569	0.125143				1.23376	0.00358491	0.00886918	0
1769	genTime=-6.544042		0.00312773	0	0.00312773	0.134705				1.27582	0.00399041	0.00885936	0
1770	genTime=0.6854762		0.00311283	0	0.00311283	0.134064				1.27508	0.00396909	0.00884956	0
1771	genTime=-101.1327		0.00336155	0	0.00336155	0.144776				1.32367	0.0044496	0.00883002	0
1772	genTime=-61.28527		0.00326232	0	0.00326232	0.140502				1.30762	0.00426586	0.00881705	0
1773	genTime=-78.71865		0.00330742	0	0.00330742	0.142444				1.31799	0.00435913	0.00881057	0
1774	genTime=-58.4908		0.00325919	0	0.00325919	0.140367				1.31464	0.00428465	0.00876424	0
1775	genTime=40.86421		0.00303341	0	0.00303341	0.130643				1.27411	0.00386489	0.00876232	0
1776	genTime=80.27427		0.00295266	0	0.00295266	0.127166				1.2612	0.00372389	0.00875273	0
1777	genTime=218.9614		0.00269269	0	0.00269269	0.115969				1.21405	0.00326905	0.00875273	0
1778	genTime=235.6461		0.00266599	0	0.00266599	0.114819				1.21157	0.00323002	0.00873362	0
1779	genTime=307.4436		0.00255048	0	0.00255048	0.109845				1.1916	0.00303916	0.00873362	0
1780	genTime=304.8279		0.00255691	0	0.00255691	0.110121				1.19485	0.00305512	0.00872727	0
1781	genTime=314.8521		0.00254359	0	0.00254359	0.109548				1.19435	0.00303793	0.0087241	0
1782	genTime=217.8081		0.00270653	0	0.00270653	0.116565				1.2275	0.00332225	0.00872093	0
1783	genTime=234.0276		0.00268155	0	0.00268155	0.115489				1.22546	0.00328614	0.0087146	0
1784	genTime=281.3561		0.00260585	0	0.00260585	0.112229				1.21354	0.0031623	0.0087146	0
1785	genTime=329.178		0.0025334	0	0.0025334	0.109109				1.20274	0.00304704	0.00870322	0
1786	genTime=497.5942		0.00229832	0	0.00229832	0.098985				1.16057	0.00266737	0.00868307	0
1787	genTime=185.7483		0.00277893	0	0.00277893	0.119684				1.2569	0.00349283	0.00867052	0
1788	genTime=186.9919		0.0027797	0	0.0027797	0.119717				1.26119	0.00350573	0.00864553	0
1789	genTime=288.9617		0.00260772	0	0.00260772	0.11231				1.23032	0.00320834	0.00862069	0
1790	genTime=301.5567		0.00258958	0	0.00258958	0.111529				1.22879	0.00318206	0.00861326	0
1791	genTime=333.9207		0.00254101	0	0.00254101	0.109437				1.22132	0.00310339	0.00860215	0
1792	genTime=289.227		0.00261328	0	0.00261328	0.112549				1.23766	0.00323435	0.00859845	0
1793	genTime=197.2636		0.00277136	0	0.00277136	0.119358				1.2723	0.00352601	0.00858369	0
1794	genTime=309.0058		0.00258571	0	0.00258571	0.111362				1.23698	0.00319847	0.00857143	0
1795	genTime=508.199		0.00230335	0	0.00230335	0.099201				1.18099	0.00272023	0.00856531	0
1796	genTime=288.9005		0.00262013	0	0.00262013	0.112844				1.24865	0.00327162	0.00852879	0
1797	genTime=486.0837		0.00233484	0	0.00233484	0.100557				1.19126	0.0027814	0.00852879	0
1798	genTime=554.2156		0.00224931	0	0.00224931	0.096874				1.17473	0.00264232	0.00852273	0
1799	genTime=413.5043		0.00243586	0	0.00243586	0.104908				1.21539	0.00296053	0.00849858	0
1800	genTime=282.7539		0.00263499	0	0.00263499	0.113484				1.25833	0.00331568	0.00849257	0
1801	genTime=243.4965		0.00270126	0	0.00270126	0.116338				1.27369	0.00344057	0.00848656	0
1802	genTime=311.7888		0.00259124	0	0.00259124	0.1116				1.25208	0.00324444	0.00848176	0
1803	genTime=505.8805		0.00231636	0	0.00231636	0.099762				1.19591	0.00277017	0.00847458	0
1804	genTime=560.8688		0.00224833	0	0.00224833	0.096831				1.18292	0.00265959	0.00846262	0
1805	genTime=708.0712		0.00208142	0	0.00208142	0.089643				1.14874	0.00239101	0.00845666	0
1806	genTime=609.0421		0.00219244	0	0.00219244	0.094425				1.17344	0.0025727	0.00843882	0
1807	genTime=460.6009		0.00237905	0	0.00237905	0.102461				1.21352	0.00288703	0.00843882	0
1808	genTime=364.8037		0.00251504	0	0.00251504	0.108318				1.24288	0.00312589	0.00843882	0
1809	genTime=413.6634		0.0024455	0	0.0024455	0.105323				1.22966	0.00300715	0.00842993	0
1810	genTime=183.2776		0.00281408	0	0.00281408	0.121197				1.31289	0.00369457	0.00838574	0
1811	genTime=452.9265		0.00239413	0	0.00239413	0.103111				1.22373	0.00292976	0.00838574	0
1812	genTime=312.8885		0.00259909	0	0.00259909	0.111938				1.26945	0.00329942	0.00837696	0
1813	genTime=480.1192		0.00236022	0	0.00236022	0.101651				1.21901	0.00287714	0.00837696	0
1814	genTime=503.3855		0.00233103	0	0.00233103	0.100393				1.21416	0.00283023	0.0083682	0
1815	genTime=553.6914		0.002269	0	0.002269	0.097722				1.20239	0.00272822	0.00835655	0
1816	genTime=726.7291		0.00207428	0	0.00207428	0.089335				1.16214	0.0024106	0.00833333	0
1817	genTime=941.178		0.00187062	0	0.00187062	0.080564				1.11841	0.00209212	0.00833333	0
1818	genTime=1083.278		0.00175433	0	0.00175433	0.075556				1.09338	0.00191815	0.00832755	0
1819	genTime=1026.739		0.00179991	0	0.00179991	0.077519				1.10429	0.00198762	0.00831601	0
1820	genTime=1226.826		0.00165013	0	0.00165013	0.071068				1.07183	0.00176866	0.00829875	0
1821	genTime=587.526		0.00223254	0	0.00223254	0.096151				1.20112	0.00268154	0.00829875	0
1822	genTime=569.7194		0.00225446	0	0.00225446	0.097095				1.20777	0.00272287	0.00827301	0
1823	genTime=749.2504		0.00205598	0	0.00205598	0.088547				1.16508	0.00239539	0.00826446	0
1824	genTime=1031.734		0.00179925	0	0.00179925	0.07749				1.10821	0.00199395	0.00826446	0
1825	genTime=1055.051		0.00178094	0	0.00178094	0.076702				1.10445	0.00196696	0.00826446	0
1826	genTime=1164.64		0.00169806	0	0.00169806	0.073133				1.08644	0.00184484	0.00825593	0
1827	genTime=1293.162		0.00160938	0	0.00160938	0.069313				1.0673	0.00171769	0.00823045	0
1828	genTime=1788.161		0.00133171	0	0.00133171	0.057354				1.0032	0.00133597	0.00823045	0
1829	genTime=1430.24		0.00152413	0	0.00152413	0.065642				1.04917	0.00159907	0.00820513	0
1830	genTime=1642.809		0.00140557	0	0.00140557	0.060536				1.02211	0.00143665	0.00817439	0
1831	genTime=1831		0.00114484	0	0.00114484	0.049306				0.958929	0.00109782	0.00816882	0
1832	genTime=1832		0.0011997	0	0.0011997	0.051669				0.973014	0.00116732	0.00814664	0
1833	genTime=1833		0.0011223	0	0.0011223	0.048336				0.954108	0.0010708	0.00814111	0
1834	genTime=1683		0.00138719	0	0.00138719	0.059744				1.01991	0.00141481	0.00814111	0
1835	genTime=1835		0.00113879	0	0.00113879	0.049045				0.959163	0.00109228	0.00813008	0
1836	genTime=1766.586		0.00134684	0	0.00134684	0.058006				1.01124	0.00136198	0.00810654	0
1837	genTime=1837		0.00114525	0	0.00114525	0.049324				0.961748	0.00110144	0.00809717	0
1838	genTime=1838		0.00101537	0	0.00101537	0.04373				0.928608	0.000942881	0.00809717	0
1839	genTime=1839		0.000817349	0	0.000817349	0.035202				0.874377	0.000714671	0.00809062	0
1840	genTime=1840		0.000856363	0	0.000856363	0.036882				0.885805	0.000758571	0.00808898	0
1841	genTime=1841		0.00108312	0	0.00108312	0.046648				0.9473	0.00102604	0.00808407	0
1842	genTime=1842		0.000998288	0	0.000998288	0.042994				0.92554	0.000923956	0.00808081	0
1843	genTime=1843		0.000944543	0	0.000944543	0.04068				0.911278	0.000860741	0.00805802	0
1844	genTime=1844		0.000772163	0	0.000772163	0.033256				0.862851	0.000666261	0.00805639	0
1845	genTime=1845		0.000832309	0	0.000832309	0.035846				0.880578	0.000732913	0.00805639	0
1846	genTime=1846		0.000713821	0	0.000713821	0.030743				0.845808	0.000603756	0.00805369	0
1847	genTime=1847		0.00091479	0	0.00091479	0.039398				0.903843	0.000826826	0.00803213	0
1848	genTime=1848		0.000850276	0	0.000850276	0.03662				0.886087	0.000753418	0.00803213	0
1849	genTime=1849		0.000953711	0	0.000953711	0.041075				0.914909	0.000872559	0.00801603	0
1850	genTime=1509.907		0.00148632	0	0.00148632	0.064013				1.04992	0.00156052	0.00800801	0
1851	genTime=1614.865		0.00142907	0	0.00142907	0.061548				1.03664	0.00148144	0.00798935	0
1852	genTime=1638.071		0.00141739	0	0.00141739	0.061044				1.03432	0.00146604	0.00798722	0
1853	genTime=1730.307		0.00137113	0	0.00137113	0.059052				1.02356	0.00140344	0.0079858	0
1854	genTime=1315.478		0.00160658	0	0.00160658	0.069192				1.0808	0.00173639	0.00798403	0
1855	genTime=1393.823		0.00155788	0	0.00155788	0.067095				1.07	0.00166694	0.00798403	0
1856	genTime=1356.004		0.00158237	0	0.00158237	0.06815				1.07681	0.0017039	0.00797607	0
1857	genTime=1581.602		0.00145135	0	0.00145135	0.062507				1.04649	0.00151882	0.00795229	0
1858	genTime=1858		0.00126501	0	0.00126501	0.054481				1.0014	0.00126677	0.00794281	0
1859	genTime=1859		0.0012554	0	0.0012554	0.054068				0.999919	0.0012553	0.00793651	0
1860	genTime=1860		0.00117895	0	0.00117895	0.050775				0.981357	0.00115697	0.00792079	0
1861	genTime=1861		0.00119001	0	0.00119001	0.051252				0.98526	0.00117247	0.00788955	0
1862	genTime=1862		0.000737239	0	0.000737239	0.031752				0.859387	0.000633574	0.00788955	0
1863	genTime=1863		0.000880426	0	0.000880426	0.037918				0.902332	0.000794437	0.00788955	0
1864	genTime=1864		0.000999583	0	0.000999583	0.04305				0.936033	0.000935642	0.00788022	0
1865	genTime=1865		0.0011888	0	0.0011888	0.051199				0.986914	0.00117324	0.00787402	0
1866	genTime=1866		0.00122167	0	0.00122167	0.052615				0.995933	0.0012167	0.00787402	0
1867	genTime=1867		0.00123651	0	0.00123651	0.053254				1.0002	0.00123675	0.00786627	0
1868	genTime=1868		0.00108052	0	0.00108052	0.046536				0.959664	0.00103693	0.00785855	0
1869	genTime=1869		0.00117671	0	0.00117671	0.050679				0.985604	0.00115977	0.00785083	0
1870	genTime=1870		0.00119865	0	0.00119865	0.051624				0.991785	0.00118881	0.00782779	0
1871	genTime=1871		0.000830723	0	0.000830723	0.035778				0.890208	0.000739516	0.00780234	0
1872	genTime=1872		0.00121691	0	0.00121691	0.05241				0.997162	0.00121346	0.00779727	0
1873	genTime=1873		0.00108565	0	0.00108565	0.046757				0.962494	0.00104493	0.00779221	0
1874	genTime=1874		0.00100472	0	0.00100472	0.043272				0.940502	0.000944943	0.0077821	0
1875	genTime=1875		0.00104828	0	0.00104828	0.045148				0.952476	0.000998465	0.00777202	0
1876	genTime=1876		0.000954314	0	0.000954314	0.041101				0.92647	0.000884143	0.00777202	0
1877	genTime=1877		0.00102342	0	0.00102342	0.044077				0.945647	0.000967797	0.00775194	0
1878	genTime=1878		0.00089755	0	0.00089755	0.038656				0.910431	0.000817157	0.00775194	0
1879	genTime=1879		0.000905344	0	0.000905344	0.038991				0.912708	0.000826314	0.00774194	0
1880	genTime=1880		0.000953246	0	0.000953246	0.041055				0.926585	0.000883263	0.00774194	0
1881	genTime=1881		0.000949163	0	0.000949163	0.040879				0.925231	0.000878195	0.00770218	0
1882	genTime=1882		0.000668402	0	0.000668402	0.028787				0.840438	0.00056175	0.00769231	0
1883	genTime=1883		0.000453478	0	0.000453478	0.01953				0.764405	0.000346641	0.00769231	0
1884	genTime=1884		0.000453478	0	0.000453478	0.01953				0.764282	0.000346585	0.00768246	0
1885	genTime=1885		0.000250237	0	0.000250237	0.010777				0.672446	0.000168271	0.00767754	0
1886	genTime=1886		0.000979124	0	0.000979124	0.042169				0.933272	0.000913788	0.00766283	0
1887	genTime=1887		0.000720638	0	0.000720638	0.031037				0.856125	0.000616956	0.00762389	0
1888	genTime=1888		0.000468337	0	0.000468337	0.02017				0.769066	0.000360182	0.00762389	0
1889	genTime=1889		0.00042471	0	0.00042471	0.018291				0.751834	0.000319311	0.00762195	0
1890	genTime=1890		0.000475645	0	0.000475645	0.020485				0.771688	0.00036705	0.00761615	0
1891	genTime=1891		0.00060519	0	0.00060519	0.026064				0.817855	0.000494958	0.00759494	0
1892	genTime=1892		0.000698697	0	0.000698697	0.030092				0.848701	0.000592986	0.00759301	0
1893	genTime=1893		0.0006244	0	0.0006244	0.026892				0.824252	0.000514663	0.00758294	0
1894	genTime=1894		0.000518782	0	0.000518782	0.022343				0.786227	0.000407881	0.00752587	0
1895	genTime=1895		0.000218074	0	0.000218074	0.009392				0.651553	0.000142087	0.00751315	0
1896	genTime=1895		0	-6.14e-05	-6.1437e-05	-0.002646					0	0.0075	0
1897	genTime=1895		0	-0.00023111	-0.00023111	-0.009953					0	0.0075	0
1898	genTime=1898		0.000148614	0	0.000148614	0.006401				0.605025	8.99151e-05	0.00747664	0
1899	genTime=1898		0	-2.13e-05	-2.13277e-05	-0.000919					0	0.00747314	0
1900	genTime=1898		0	-5.08e-05	-5.0813e-05	-0.002188					0	0.00746966	0
1901	genTime=1898		0	-8.01e-05	-8.01412e-05	-0.003452					0	0.00746966	0
1902	genTime=1902		6.38e-05	0	6.37963e-05	0.002748				0.524584	3.34665e-05	0.00746269	0
1903	genTime=1903		0.000433273	0	0.000433273	0.01866				0.750804	0.000325303	0.00746269	0
1904	genTime=1904		0.000264943	0	0.000264943	0.011411				0.674956	0.000178825	0.00745157	0
1905	genTime=1905		0.000486817	0	0.000486817	0.020966				0.77104	0.000375355	0.00744417	0
1906	genTime=1906		0.000890904	0	0.000890904	0.03837				0.901805	0.000803422	0.00744417	0
1907	genTime=1907		0.000932359	0	0.000932359	0.040155				0.913546	0.000851753	0.00743494	0
1908	genTime=1908		0.00117498	0	0.00117498	0.050604				0.979944	0.00115142	0.00742804	0
1909	genTime=1909		0.000992158	0	0.000992158	0.04273				0.930277	0.000922981	0.00742574	0
1910	genTime=1910		0.000970706	0	0.000970706	0.041807				0.924282	0.000897205	0.00742115	0
1911	genTime=1911		0.000957812	0	0.000957812	0.041251				0.920541	0.000881706	0.00740741	0
1912	genTime=1912		0.00118658	0	0.00118658	0.051104				0.982836	0.00116622	0.00740741	0
1913	genTime=1781.153		0.00135103	0	0.00135103	0.058186				1.02554	0.00138553	0.00740741	0
1914	genTime=1914		0.00124517	0	0.00124517	0.053627				0.998428	0.00124322	0.00739827	0
1915	genTime=1915		0.00120891	0	0.00120891	0.052066				0.989201	0.00119586	0.00738689	0
1916	genTime=1916		0.00100023	0	0.00100023	0.043078				0.933122	0.000933335	0.00738007	0
1917	genTime=1917		0.00100058	0	0.00100058	0.043093				0.933525	0.000934063	0.00738007	0
1918	genTime=1918		0.000950222	0	0.000950222	0.040924				0.919411	0.000873644	0.00735294	0
1919	genTime=1919		0.000934408	0	0.000934408	0.040243				0.915123	0.000855098	0.00734394	0
1920	genTime=1920		0.000797293	0	0.000797293	0.034338				0.874916	0.000697564	0.00733272	0
1921	genTime=1921		0.000611263	0	0.000611263	0.026326				0.815681	0.000498596	0.00732601	0
1922	genTime=1922		0.000431413	0	0.000431413	0.01858				0.750078	0.000323593	0.00732601	0
1923	genTime=1923		0.000705281	0	0.000705281	0.030375				0.846494	0.000597016	0.00730816	0
1924	genTime=1924		0.00048367	0	0.00048367	0.020831				0.769986	0.000372419	0.0072904	0
1925	genTime=1925		0.000204278	0	0.000204278	0.008798				0.6401	0.000130758	0.00727273	0
1926	genTime=1926		0.000170376	0	0.000170376	0.007338				0.618262	0.000105337	0.00726392	0
1927	genTime=1927		0.000340055	0	0.000340055	0.014646				0.709904	0.000241407	0.00724638	0
1928	genTime=1928		0.000218393	0	0.000218393	0.009406				0.647685	0.00014145	0.00723327	0
1929	genTime=1928		0	-4.18e-05	-4.18439e-05	-0.001802					0	0.00720288	0
1930	genTime=1928		0	-0.000274923	-0.000274923	-0.01184					0	0.00719425	0
1931	genTime=1928		0	-0.000404958	-0.000404958	-0.017441					0	0.00718133	0
1932	genTime=1928		0	-0.000403853	-0.000403853	-0.017393					0	0.00717703	0
1935	genTime=1935		8.66e-05	0	8.65813e-05	0.003729				0.547398	4.73945e-05	0.00716846	0
1936	genTime=1936		0.000261484	0	0.000261484	0.011262				0.6698	0.000175142	0.00715308	0
1937	genTime=1937		0.000497411	0	0.000497411	0.021423				0.772031	0.000384017	0.00714286	0
1938	genTime=1938		0.000299284	0	0.000299284	0.01289				0.688705	0.000206119	0.00713776	0
1939	genTime=1939		3.71e-05	1.11e-16	3.71337e-05	0.001599				0.480053	1.78261e-05	0.00713013	0
1942	genTime=		0	-0.000310979	-0.000310979	-0.013393					0	0.0071062	0
1943	genTime=		0	-0.000249283	-0.000249283	-0.010736					0	0.0071048	0
1944	genTime=		0	-0.000257933	-0.000257933	-0.011109					0	0.00710059	0
1945	genTime=		0	-0.0002688	-0.0002688	-0.011577					0	0.0070922	0
1946	genTime=1946		1.75e-05	2.22e-16	1.74848e-05	0.000753				0.432529	7.56266e-06	0.00708592	0
1947	genTime=1947		9.26e-05	0	9.25947e-05	0.003988				0.552326	5.11425e-05	0.00708215	0
1948	genTime=1948		0.000151123	0	0.000151123	0.006509				0.601589	9.09138e-05	0.00707965	0
1949	genTime=1949		0.000165929	0	0.000165929	0.007146				0.612129	0.00010157	0.00707965	0
1950	genTime=1950		0.000131814	0	0.000131814	0.005677				0.586824	7.73517e-05	0.00706714	0
1951	genTime=1951		0.000146538	0	0.000146538	0.006311				0.597411	8.75435e-05	0.007034	0
1952	genTime=1951		0	-0.000215553	-0.000215553	-0.009283					0	0.00702988	0
1953	genTime=1953		7.13e-05	0	7.13121e-05	0.003071				0.528568	3.76933e-05	0.00702988	0
1954	genTime=1954		5.33e-06	-2.22e-16	5.32779e-06	0.000229				0.373775	1.99139e-06	0.00700935	0
1956	genTime=		0	-0.000179477	-0.000179477	-0.00773					0	0.00700525	0
1957	genTime=1957		0.000369411	0	0.000369411	0.01591				0.71879	0.000265529	0.00700525	0
1958	genTime=1958		0.000553318	0	0.000553318	0.02383				0.790053	0.00043715	0.00699301	0
1959	genTime=1959		0.000435529	0	0.000435529	0.018757				0.745668	0.00032476	0.00696864	0
1960	genTime=1960		0.000307095	0	0.000307095	0.013226				0.690198	0.000211956	0.00696864	0
1962	genTime=1962		9.8e-05	0	9.80238e-05	0.004222				0.555808	5.44825e-05	0.00694444	0
1963	genTime=1963		0.000685937	0	0.000685937	0.029542				0.834257	0.000572248	0.00694444	0
1964	genTime=1964		0.000685937	0	0.000685937	0.029542				0.834357	0.000572317	0.00694444	0
1965	genTime=1965		0.000644271	0	0.000644271	0.027748				0.820414	0.000528569	0.00692042	0
1966	genTime=1966		0.000414847	0	0.000414847	0.017867				0.736908	0.000305704	0.00691443	0
1967	genTime=1967		0.000544328	0	0.000544328	0.023443				0.786178	0.000427938	0.00691244	0
1968	genTime=1968		0.000560983	0	0.000560983	0.02416				0.792121	0.000444366	0.00690846	0
1969	genTime=1969		0.000659519	0	0.000659519	0.028404				0.825747	0.000544596	0.00690846	0
1970	genTime=1234.441		0.00164453	0	0.00164453	0.070827				1.0965	0.00180323	0.00690608	0
1971	genTime=1124.955		0.00171875	0	0.00171875	0.074023				1.11501	0.00191643	0.00690449	0
1972	genTime=823.0975		0.00195755	0	0.00195755	0.084308				1.17444	0.00229903	0.00689655	0
1973	genTime=1225.122		0.00165087	0	0.00165087	0.0711				1.0989	0.00181414	0.00688468	0
1974	genTime=882.9647		0.00190567	0	0.00190567	0.082074				1.16269	0.00221571	0.00687285	0
1975	genTime=960.8773		0.00184191	0	0.00184191	0.079328				1.14703	0.00211273	0.00687285	0
1976	genTime=878.0357		0.0019101	0	0.0019101	0.082265				1.16515	0.00222555	0.00684931	0
1977	genTime=1338.587		0.0015803	0	0.0015803	0.068061				1.08297	0.00171142	0.00684931	0
1978	genTime=1483.372		0.00149676	0	0.00149676	0.064463				1.06187	0.00158937	0.00684931	0
1979	genTime=1483.894		0.00149676	0	0.00149676	0.064463				1.06226	0.00158996	0.00684346	0
1980	genTime=1611.192		0.00142973	0	0.00142973	0.061576				1.04541	0.00149464	0.00683995	0
1981	genTime=1978.522		0.00126266	0	0.00126266	0.054381				1.00207	0.00126527	0.00683527	0
1982	genTime=1982		0.00116028	0	0.00116028	0.049971				0.974987	0.00113126	0.00683371	0
1983	genTime=1983		0.00112447	0	0.00112447	0.048429				0.965388	0.00108555	0.00682594	0
1984	genTime=1984		0.0011277	0	0.0011277	0.048568				0.966497	0.00108992	0.00682594	0
1985	genTime=1985		0.00117465	0	0.00117465	0.05059				0.979443	0.0011505	0.00681431	0
1986	genTime=1986		0.00103662	0	0.00103662	0.044645				0.941947	0.000976439	0.00680272	0
1987	genTime=1987		0.000967567	0	0.000967567	0.041671				0.922696	0.00089277	0.00680272	0
1988	genTime=1988		0.000877545	0	0.000877545	0.037794				0.89662	0.000786825	0.00679117	0
1989	genTime=1989		0.000751412	0	0.000751412	0.032362				0.85858	0.000645147	0.00678887	0
1990	genTime=1990		0.000850611	0	0.000850611	0.036634				0.889142	0.000756314	0.00677966	0
1991	genTime=1991		0.000967728	0	0.000967728	0.041678				0.923784	0.000893972	0.00677392	0
1992	genTime=1992		0.000997641	0	0.000997641	0.042967				0.932784	0.000930583	0.00677201	0
1993	genTime=1993		0.000945649	0	0.000945649	0.040727				0.918424	0.000868506	0.00676819	0
1994	genTime=1994		0.00124746	0	0.00124746	0.053726				1.00235	0.00125039	0.00676819	0
1995	genTime=1637.984		0.00142025	0	0.00142025	0.061168				1.0484	0.00148899	0.00675676	0
1996	genTime=1446.939		0.00152194	0	0.00152194	0.065547				1.07557	0.00163695	0.00674916	0
1997	genTime=1401.64		0.00154855	0	0.00154855	0.066693				1.08328	0.00167752	0.00674916	0
1998	genTime=1795.024		0.00134802	0	0.00134802	0.058057				1.03213	0.00139133	0.00674157	0
1999	genTime=1262.95		0.0016341	0	0.0016341	0.070378				1.10752	0.00180979	0.00672269	0
2000	genTime=1260.944		0.00163619	0	0.00163619	0.070467				1.10907	0.00181464	0.00671892	0
2001	genTime=910.6334		0.00188963	0	0.00188963	0.081383				1.17435	0.00221909	0.00671892	0
2002	genTime=890.916		0.00190651	0	0.00190651	0.08211				1.18029	0.00225023	0.00670017	0
2003	genTime=749.2392		0.00203192	0	0.00203192	0.087511				1.21315	0.00246501	0.00670017	0
2004	genTime=493.438		0.00229814	0	0.00229814	0.098977				1.28209	0.00294643	0.00669792	0
2005	genTime=66.99633		0.00290863	0	0.00290863	0.125269				1.44251	0.00419572	0.00669792	0
2006	genTime=-33.43539		0.00309694	0	0.00309694	0.13338				1.49485	0.00462946	0.00669792	0
2007	genTime=-136.6922		0.00331443	0	0.00331443	0.142746				1.55931	0.00516821	0.00668896	0
2008	genTime=-26.12512		0.00308487	0	0.00308487	0.13286				1.49858	0.00462292	0.00668151	0
2009	genTime=-29.49745		0.00309252	0	0.00309252	0.133189				1.50443	0.00465249	0.00667223	0
2010	genTime=68.32723		0.00291207	0	0.00291207	0.125417				1.45904	0.00424883	0.00665927	0
2011	genTime=263.9642		0.00260237	0	0.00260237	0.112079				1.37667	0.0035826	0.00665927	0
2012	genTime=221.7943		0.00266481	0	0.00266481	0.114769				1.39573	0.00371936	0.00665004	0
2013	genTime=154.4052		0.00277009	0	0.00277009	0.119303				1.42651	0.00395156	0.00664452	0
2014	genTime=130.6402		0.00280971	0	0.00280971	0.121009				1.44092	0.00404857	0.0066335	0
2015	genTime=168.9861		0.0027491	0	0.0027491	0.118399				1.42574	0.00391949	0.0066335	0
2016	genTime=144.9394		0.00278864	0	0.00278864	0.120102				1.43813	0.00401042	0.0066335	0
2017	genTime=-40.67919		0.00312223	0	0.00312223	0.134469				1.53378	0.00478881	0.0066335	0
2018	genTime=-61.93163		0.00316639	0	0.00316639	0.136371				1.54977	0.00490717	0.00662983	0
2019	genTime=-16.73276		0.00307885	0	0.00307885	0.1326				1.52906	0.00470775	0.00662252	0
2020	genTime=23.95098		0.00300419	0	0.00300419	0.129385				1.51311	0.00454566	0.00661157	0
2021	genTime=120.5004		0.00283719	0	0.00283719	0.122193				1.46855	0.00416655	0.00660793	0
2022	genTime=209.2366		0.00269792	0	0.00269792	0.116195				1.43249	0.00386473	0.00660066	0
2023	genTime=251.3172		0.00263704	0	0.00263704	0.113573				1.41937	0.00374293	0.00658979	0
2024	genTime=352.8788		0.00249831	0	0.00249831	0.107598				1.38316	0.00345556	0.00658617	0
2025	genTime=469.8482		0.00235404	0	0.00235404	0.101384				1.34597	0.00316846	0.00657895	0
2026	genTime=393.5948		0.00244884	0	0.00244884	0.105467				1.37451	0.00336595	0.00657895	0
2027	genTime=-83.17635		0.00322378	0	0.00322378	0.138842				1.60322	0.00516842	0.00657895	0
2028	genTime=-40.30893		0.00313866	0	0.00313866	0.135176				1.58308	0.00496875	0.00656814	0
2029	genTime=44.57488		0.00298083	0	0.00298083	0.128379				1.53883	0.00458698	0.00656599	0
2030	genTime=-138.6672		0.00334806	0	0.00334806	0.144195				1.65646	0.00554592	0.00656276	0
2031	genTime=-133.5514		0.00333901	0	0.00333901	0.143805				1.65923	0.00554017	0.00655738	0
2032	genTime=66.4827		0.00294776	0	0.00294776	0.126955				1.53987	0.00453916	0.00655738	0
2033	genTime=123.3711		0.00285263	0	0.00285263	0.122857				1.51371	0.00431804	0.00655738	0
2034	genTime=-42.94714		0.00315525	0	0.00315525	0.135891				1.60937	0.00507796	0.00655738	0
2035	genTime=-271.3747		0.00367594	0	0.00367594	0.158316				1.79071	0.00658256	0.00654307	0
2036	genTime=-157.4843		0.00340198	0	0.00340198	0.146517				1.70493	0.00580015	0.00653595	0
2037	genTime=-243.7026		0.00360956	0	0.00360956	0.155457				1.7794	0.00642286	0.00653595	0
2038	genTime=-151.5104		0.00339194	0	0.00339194	0.146085				1.71064	0.00580237	0.00652884	0
2039	genTime=-97.76432		0.00327687	0	0.00327687	0.141129				1.68105	0.00550859	0.00651466	0
2040	genTime=26.87322		0.00303421	0	0.00303421	0.130678				1.60429	0.00486775	0.00651466	0
2041	genTime=-235.1807		0.00359472	0	0.00359472	0.154818				1.79768	0.00646215	0.00651466	0
2042	genTime=-214.7353		0.00354619	0	0.00354619	0.152728				1.78621	0.00633422	0.00650936	0
2043	genTime=-191.155		0.00349191	0	0.00349191	0.15039				1.77518	0.00619875	0.00650054	0
2044	genTime=-128.6579		0.00335241	0	0.00335241	0.144382				1.73289	0.00580937	0.00649351	0
2045	genTime=270.7755		0.00264904	0	0.00264904	0.114089				1.50113	0.00397656	0.00649351	0
2046	genTime=324.7851		0.00257492	0	0.00257492	0.110897				1.4804	0.0038119	0.00648824	0
2047	genTime=473.8197		0.00238761	0	0.00238761	0.10283				1.42362	0.00339904	0.00648824	0
2048	genTime=304.6613		0.0026042	0	0.0026042	0.112158				1.49255	0.00388691	0.00648824	0
2049	genTime=256.6157		0.00267267	0	0.00267267	0.115107				1.51682	0.00405395	0.00648298	0
2050	genTime=124.3542		0.00287734	0	0.00287734	0.123922				1.59003	0.00457505	0.00646552	0
2051	genTime=349.7592		0.00254633	0	0.00254633	0.109666				1.48523	0.00378189	0.00646204	0
2052	genTime=-22.60442		0.0031408	0	0.0031408	0.135269				1.68578	0.00529469	0.00645856	0
2053	genTime=50.93128		0.00300589	0	0.00300589	0.129458				1.64775	0.00495296	0.00644122	0
2054	genTime=230.3855		0.00271653	0	0.00271653	0.116996				1.55492	0.00422398	0.00643087	0
2055	genTime=323.5206		0.00258603	0	0.00258603	0.111376				1.5151	0.00391811	0.00642398	0
2056	genTime=398.7		0.00248899	0	0.00248899	0.107196				1.48998	0.00370855	0.00640205	0
2057	genTime=589.2811		0.00226935	0	0.00226935	0.097737				1.42352	0.00323047	0.00638104	0
2058	genTime=1006.974		0.00189205	0	0.00189205	0.081487				1.30252	0.00246443	0.00637959	0
2059	genTime=879.5828		0.00199545	0	0.00199545	0.08594				1.33681	0.00266752	0.00637959	0
2060	genTime=911.2023		0.00196995	0	0.00196995	0.084842				1.33031	0.00262064	0.0063762	0
2061	genTime=688.0204		0.0021719	0	0.0021719	0.09354				1.39788	0.00303607	0.0063745	0
2062	genTime=564.5588		0.0023005	0	0.0023005	0.099078				1.44296	0.00331952	0.00636943	0
2063	genTime=640.2954		0.00222195	0	0.00222195	0.095695				1.41874	0.00315237	0.00636943	0
2064	genTime=374.3858		0.0025282	0	0.0025282	0.108885				1.52628	0.00385875	0.00636267	0
2065	genTime=493.9526		0.00238395	0	0.00238395	0.102672				1.47927	0.00352651	0.00636267	0
2066	genTime=394.4968		0.00250563	0	0.00250563	0.107913				1.52436	0.00381948	0.0063593	0
2067	genTime=375.2498		0.0025318	0	0.0025318	0.10904				1.53677	0.00389081	0.00635728	0
2068	genTime=361.8657		0.00255103	0	0.00255103	0.109868				1.54708	0.00394664	0.00635593	0
2069	genTime=547.2606		0.00233026	0	0.00233026	0.10036				1.47451	0.003436	0.00634921	0
2070	genTime=757.2949		0.00211897	0	0.00211897	0.09126				1.40577	0.00297878	0.00634518	0
2071	genTime=634.6775		0.00224031	0	0.00224031	0.096486				1.45152	0.00325186	0.0063358	0
2072	genTime=654.4288		0.00222178	0	0.00222178	0.095688				1.44909	0.00321956	0.00632911	0
2073	genTime=766.8609		0.00211486	0	0.00211486	0.091083				1.41481	0.00299212	0.00632911	0
2074	genTime=766.5159		0.00211663	0	0.00211663	0.09116				1.41882	0.00300312	0.0063234	0
2075	genTime=541.3575		0.00234613	0	0.00234613	0.101044				1.50193	0.00352373	0.00632245	0
2076	genTime=654.0428		0.00222788	0	0.00222788	0.095951				1.46492	0.00326366	0.00630915	0
2077	genTime=1028.167		0.00190113	0	0.00190113	0.081878				1.35453	0.00257513	0.00629591	0
2078	genTime=897.3134		0.0020063	0	0.0020063	0.086408				1.39382	0.00279642	0.00628931	0
2079	genTime=1265.604		0.00173646	0	0.00173646	0.074786				1.30062	0.00225847	0.00628931	0
2080	genTime=1872.503		0.00141133	0	0.00141133	0.060783				1.18869	0.00167763	0.00628931	0
2081	genTime=2081		0.00129632	0	0.00129632	0.05583				1.14968	0.00149036	0.00627943	0
2082	genTime=2082		0.000961363	0	0.000961363	0.041404				1.03037	0.000990557	0.00627943	0
2083	genTime=2083		0.00116969	0	0.00116969	0.050376				1.1061	0.00129379	0.00627943	0
2084	genTime=2084		0.00127666	0	0.00127666	0.054984				1.14455	0.00146121	0.00627451	0
2085	genTime=1738.097		0.00147535	0	0.00147535	0.063541				1.21565	0.00179351	0.00625978	0
2086	genTime=1466.52		0.00161762	0	0.00161762	0.069668				1.26663	0.00204892	0.00625652	0
2087	genTime=2001.326		0.00135887	0	0.00135887	0.058524				1.17697	0.00159935	0.00625	0
2088	genTime=1927.532		0.00139044	0	0.00139044	0.059884				1.18892	0.00165312	0.00624512	0
2089	genTime=1890.544		0.00140693	0	0.00140693	0.060594				1.19558	0.0016821	0.00624025	0
2090	genTime=1581.966		0.00155595	0	0.00155595	0.067012				1.24884	0.00194313	0.00623701	0
2091	genTime=1809.715		0.00144411	0	0.00144411	0.062195				1.21093	0.00174871	0.00622407	0
2092	genTime=2092		0.00102684	0	0.00102684	0.044224				1.06136	0.00108984	0.0062144	0
2093	genTime=2093		0.000802289	0	0.000802289	0.034553				0.976153	0.000783157	0.00621118	0
2094	genTime=2094		0.000841257	0	0.000841257	0.036231				0.99182	0.000834376	0.00620155	0
2095	genTime=2095		0.000848103	0	0.000848103	0.036526				0.99497	0.000843837	0.00619195	0
2096	genTime=2096		0.000904968	0	0.000904968	0.038975				1.01738	0.000920699	0.00618557	0
2097	genTime=2097		0.0008248	0	0.0008248	0.035523				0.986569	0.000813722	0.00618375	0
2098	genTime=2098		0.000960069	0	0.000960069	0.041348				1.03913	0.000997636	0.00618238	0
2099	genTime=2099		0.00122874	0	0.00122874	0.05292				1.13904	0.00139958	0.00618238	0
2100	genTime=2064.383		0.00133723	0	0.00133723	0.057592				1.17953	0.00157731	0.00617284	0
2101	genTime=2101		0.00122725	0	0.00122725	0.052855				1.14089	0.00140015	0.00615858	0
2102	genTime=2102		0.000528582	0	0.000528582	0.022765				0.86346	0.000456409	0.00615385	0
2103	genTime=2103		0.000393226	0	0.000393226	0.016936				0.797385	0.000313553	0.00615006	0
2104	genTime=2104		0.000662038	0	0.000662038	0.028513				0.922416	0.000610674	0.00614125	0
2105	genTime=2105		0.000286005	0	0.000286005	0.012318				0.737046	0.000210799	0.00613497	0
2106	genTime=2106		0.000262275	0	0.000262275	0.011296				0.722151	0.000189402	0.00612745	0
2107	genTime=2107		0.000272701	0	0.000272701	0.011745				0.728694	0.000198715	0.00612245	0
2108	genTime=2108		0.000195585	0	0.000195585	0.008423				0.676179	0.00013225	0.00611154	0
2109	genTime=2108		0	-0.00015447	-0.00015447	-0.006653					0	0.00611154	0
2110	genTime=2108		0	-0.000538187	-0.000538187	-0.023179					0	0.00611154	0
2111	genTime=2108		0	-9.29e-05	-9.29321e-05	-0.004002					0	0.00610998	0
2113	genTime=		0	-0.000279203	-0.000279203	-0.012025					0	0.00610687	0
2114	genTime=		0	-0.000101194	-0.000101194	-0.004358					0	0.00610687	0
2115	genTime=2115		0.000350278	0	0.000350278	0.015086				0.773472	0.00027093	0.00609137	0
2116	genTime=2115		0	-0.000281976	-0.000281976	-0.012144					0	0.00608828	0
2117	genTime=2115		0	-0.00042948	-0.00042948	-0.018497					0	0.00608519	0
2118	genTime=2115		0	-0.000339823	-0.000339823	-0.014636					0	0.00607903	0
2119	genTime=2115		0	-0.000218533	-0.000218533	-0.009412					0	0.00607903	0
2120	genTime=2120		7.67e-06	0	7.67165e-06	0.00033				0.399457	3.0645e-06	0.00607441	0
2121	genTime=2120		0	-0.000104597	-0.000104597	-0.004505					0	0.00607287	0
2122	genTime=2122		1.41e-05	0	1.41457e-05	0.000609				0.432856	6.12305e-06	0.00607287	0
2123	genTime=2122		0	-0.000114188	-0.000114188	-0.004918					0	0.00606061	0
2124	genTime=2122		0	-0.000504928	-0.000504928	-0.021746					0	0.00606061	0
2125	genTime=2122		0	-0.000533884	-0.000533884	-0.022993					0	0.00605602	0
2126	genTime=2122		0	-3.53e-05	-3.53248e-05	-0.001521					0	0.00604839	0
2127	genTime=2122		0	-0.000439131	-0.000439131	-0.018913					0	0.00603926	0
2128	genTime=2122		0	-0.000470036	-0.000470036	-0.020244					0	0.00603015	0
2129	genTime=2122		0	-4.85e-05	-4.85349e-05	-0.00209					0	0.00602773	0
2130	genTime=2130		0.000154424	0	0.000154424	0.006651				0.642278	9.91829e-05	0.0060241	0
2131	genTime=2131		0.000262761	0	0.000262761	0.011317				0.721156	0.000189492	0.0060241	0
2132	genTime=2132		0.000909872	0	0.000909872	0.039187				1.02084	0.000928838	0.0060241	0
2133	genTime=1518.946		0.00158397	0	0.00158397	0.068219				1.26879	0.00200974	0.0060241	0
2134	genTime=1647.367		0.00151744	0	0.00151744	0.065354				1.24475	0.00188884	0.0060241	0
2135	genTime=1647.655		0.00151744	0	0.00151744	0.065354				1.24501	0.00188923	0.0060241	0
2136	genTime=1773.569		0.00145712	0	0.00145712	0.062755				1.22383	0.00178326	0.00602047	0
2137	genTime=2137		0.00126831	0	0.00126831	0.054624				1.156	0.00146617	0.00601685	0
2138	genTime=1963.008		0.00137427	0	0.00137427	0.059187				1.19497	0.00164221	0.00601504	0
2139	genTime=2139		0.00116003	0	0.00116003	0.04996				1.11725	0.00129605	0.00601504	0
2140	genTime=2002.879		0.00135828	0	0.00135828	0.058499				1.19052	0.00161707	0.00600601	0
2141	genTime=2141		0.00104172	0	0.00104172	0.044865				1.07474	0.00111958	0.00599401	0
2142	genTime=2142		0.00084439	0	0.00084439	0.036366				0.999028	0.000843569	0.00598354	0
2143	genTime=2143		0.000693891	0	0.000693891	0.029885				0.937953	0.000650838	0.00598086	0
2144	genTime=2144		0.000630216	0	0.000630216	0.027142				0.910999	0.000574126	0.00597907	0
2145	genTime=2145		0.000826454	0	0.000826454	0.035594				0.993007	0.000820674	0.00595829	0
2146	genTime=2146		0.000412479	0	0.000412479	0.017765				0.808831	0.000333626	0.00595829	0
2147	genTime=2147		0.000604881	0	0.000604881	0.026051				0.900292	0.000544569	0.00594648	0
2148	genTime=2148		0.000621876	0	0.000621876	0.026783				0.908047	0.000564692	0.00594354	0
2149	genTime=2149		0.000449299	0	0.000449299	0.01935				0.827618	0.000371848	0.00593743	0
2150	genTime=2150		0.000226266	0	0.000226266	0.009745				0.698871	0.000158131	0.00593472	0
2151	genTime=2151		0.00014884	0	0.00014884	0.00641				0.638767	9.50739e-05	0.00593032	0
2152	genTime=2152		0.000523508	0	0.000523508	0.022547				0.863416	0.000452005	0.005923	0
2153	genTime=2153		0.000538198	0	0.000538198	0.023179				0.870135	0.000468305	0.00591716	0
2154	genTime=2154		0.000659721	0	0.000659721	0.028413				0.924424	0.000609862	0.00591716	0
2155	genTime=2155		0.000623212	0	0.000623212	0.026841				0.908468	0.000566168	0.00591133	0
2156	genTime=2156		0.000519588	0	0.000519588	0.022378				0.861515	0.000447633	0.00590842	0
2157	genTime=2157		0.000802711	0	0.000802711	0.034571				0.984482	0.000790255	0.0058997	0
2158	genTime=2158		0.000503641	0	0.000503641	0.021691				0.854139	0.000430179	0.00589536	0
2159	genTime=2159		0.000305373	0	0.000305373	0.013152				0.749478	0.00022887	0.00589102	0
2160	genTime=2160		0.000242786	0	0.000242786	0.010456				0.709804	0.00017233	0.00588235	0
2161	genTime=2161		0.000378669	0	0.000378669	0.016309				0.790948	0.000299508	0.00588235	0
2162	genTime=2162		0.000490812	0	0.000490812	0.021138				0.847655	0.000416039	0.0058651	0
2163	genTime=2163		0.000257278	0	0.000257278	0.011081				0.718832	0.00018494	0.00585651	0
2164	genTime=2164		0.000182611	0	0.000182611	0.007865				0.6655	0.000121527	0.00584795	0
2165	genTime=2165		1.62e-05	0	1.61784e-05	0.000697				0.438943	7.1014e-06	0.00584795	0
2166	genTime=2166		0.000126284	0	0.000126284	0.005439				0.616398	7.78412e-05	0.00583942	0
2167	genTime=2167		0.000416254	0	0.000416254	0.017927				0.809365	0.000336901	0.00583658	0
2168	genTime=2168		0.000691303	0	0.000691303	0.029773				0.937016	0.000647762	0.00583516	0
2169	genTime=2169		0.00071596	0	0.00071596	0.030835				0.947412	0.000678309	0.0058309	0
2170	genTime=2170		0.00084869	0	0.00084869	0.036552				1.00198	0.000850369	0.0058309	0
2171	genTime=2171		0.00100228	0	0.00100228	0.043166				1.0623	0.00106472	0.0058309	0
2172	genTime=2172		0.00116464	0	0.00116464	0.050159				1.12445	0.00130957	0.00582242	0
2173	genTime=2173		0.000953943	0	0.000953943	0.041085				1.0437	0.000995628	0.00581395	0
2174	genTime=2174		0.00067045	0	0.00067045	0.028875				0.927896	0.000622107	0.00581395	0
2175	genTime=2175		0.000611001	0	0.000611001	0.026315				0.901871	0.000551044	0.00581395	0
2176	genTime=2176		0.000824093	0	0.000824093	0.035492				0.991735	0.000817282	0.00580973	0
2177	genTime=2177		0.00124315	0	0.00124315	0.05354				1.15374	0.00143427	0.00580551	0
2178	genTime=2069.661		0.00132783	0	0.00132783	0.057187				1.18599	0.0015748	0.0057971	0
2179	genTime=2179		0.00112883	0	0.00112883	0.048617				1.11112	0.00125427	0.0057971	0
2180	genTime=1885.753		0.00140271	0	0.00140271	0.060412				1.21409	0.00170302	0.0057929	0
2181	genTime=1690.834		0.00149082	0	0.00149082	0.064207				1.24761	0.00185996	0.00578592	0
2182	genTime=1601.612		0.00153452	0	0.00153452	0.066089				1.26398	0.00193961	0.00578592	0
2183	genTime=1284.535		0.00170999	0	0.00170999	0.073646				1.32969	0.00227377	0.00578592	0
2184	genTime=758.5432		0.00209499	0	0.00209499	0.090228				1.47749	0.00309533	0.00578273	0
2185	genTime=835.0896		0.00203007	0	0.00203007	0.087431				1.45353	0.00295076	0.00578035	0
2186	genTime=1199.022		0.00176447	0	0.00176447	0.075993				1.35462	0.00239018	0.00576784	0
2187	genTime=1757.79		0.00146105	0	0.00146105	0.062925				1.24082	0.00181291	0.00576784	0
2188	genTime=1758.479		0.00146105	0	0.00146105	0.062925				1.24174	0.00181425	0.00576369	0
2189	genTime=1950.821		0.00137776	0	0.00137776	0.059338				1.21167	0.00166939	0.0057554	0
2190	genTime=2190		0.00099073	0	0.00099073	0.042669				1.06388	0.00105402	0.00575374	0
2191	genTime=1662.063		0.00150733	0	0.00150733	0.064918				1.26172	0.00190182	0.00575264	0
2192	genTime=1490.296		0.00159518	0	0.00159518	0.068701				1.29629	0.00206782	0.00574713	0
2193	genTime=1653.157		0.00151253	0	0.00151253	0.065142				1.2658	0.00191457	0.00574713	0
2194	genTime=1495.138		0.00159345	0	0.00159345	0.068627				1.29719	0.002067	0.00574713	0
2195	genTime=1720.534		0.00148124	0	0.00148124	0.063794				1.25629	0.00186086	0.00573888	0
2196	genTime=1719.061		0.00148256	0	0.00148256	0.063851				1.25819	0.00186534	0.00573614	0
2197	genTime=1908.189		0.00139905	0	0.00139905	0.060254				1.22739	0.00171718	0.00573614	0
2198	genTime=1909.858		0.00139905	0	0.00139905	0.060254				1.22874	0.00171907	0.00573477	0
2199	genTime=1134.524		0.00181243	0	0.00181243	0.078058				1.38976	0.00251884	0.00573066	0
2200	genTime=1406.29		0.00164643	0	0.00164643	0.070909				1.32733	0.00218535	0.00573066	0
2201	genTime=1621.706		0.00153337	0	0.00153337	0.066039				1.28661	0.00197285	0.00571837	0
2202	genTime=1680.028		0.00150582	0	0.00150582	0.064853				1.27799	0.00192443	0.00571429	0
2203	genTime=1319.548		0.00169907	0	0.00169907	0.073176				1.35479	0.00230189	0.00571429	0
2204	genTime=1226.904		0.00175637	0	0.00175637	0.075644				1.37836	0.00242092	0.00571429	0
2205	genTime=1357.628		0.00167781	0	0.00167781	0.07226				1.34907	0.00226349	0.00571102	0
2206	genTime=1440.327		0.0016316	0	0.0016316	0.07027				1.33224	0.00217369	0.00571021	0
2207	genTime=2207		0.00123818	0	0.00123818	0.053326				1.17932	0.00146021	0.00570885	0
2208	genTime=2208		0.000828113	0	0.000828113	0.035665				1.0142	0.000839873	0.00570613	0
2209	genTime=2209		0.000743742	0	0.000743742	0.032032				0.978564	0.000727799	0.00569801	0
2210	genTime=2210		0.000575457	0	0.000575457	0.024784				0.90305	0.000519667	0.00569801	0
2211	genTime=2211		0.000511582	0	0.000511582	0.022033				0.872685	0.00044645	0.00569801	0
2212	genTime=2212		0.000622648	0	0.000622648	0.026816				0.926056	0.000576607	0.0056872	0
2213	genTime=2213		0.000448433	0	0.000448433	0.019313				0.841436	0.000377328	0.00568182	0
2214	genTime=2214		0.00041063	0	0.00041063	0.017685				0.821884	0.00033749	0.00568182	0
2215	genTime=2215		0.000282341	0	0.000282341	0.01216				0.746321	0.000210717	0.00566572	0
2216	genTime=2216		0.000313475	0	0.000313475	0.013501				0.766378	0.00024024	0.00566038	0
2217	genTime=2217		0.000604502	0	0.000604502	0.026035				0.920356	0.000556357	0.00564175	0
2218	genTime=2218		0.000595526	0	0.000595526	0.025648				0.916767	0.000545958	0.00564175	0
2219	genTime=2219		0.000671893	0	0.000671893	0.028937				0.952758	0.000640151	0.00563777	0
2220	genTime=2220		0.000540669	0	0.000540669	0.023286				0.891124	0.000481803	0.0056338	0
2221	genTime=2221		0.00117252	0	0.00117252	0.050498				1.16761	0.00136904	0.00562588	0
2222	genTime=2222		0.000848045	0	0.000848045	0.036524				1.03249	0.000875595	0.00562588	0
2223	genTime=2223		0.00117915	0	0.00117915	0.050784				1.17155	0.00138142	0.00562193	0
2224	genTime=2224		0.00120933	0	0.00120933	0.052084				1.18485	0.00143288	0.00561798	0
2225	genTime=2225		0.001261	0	0.001261	0.054309				1.2067	0.00152165	0.00561798	0
2226	genTime=2068.151		0.00134812	0	0.00134812	0.058061				1.24362	0.00167654	0.00561272	0
2227	genTime=2227		0.00117536	0	0.00117536	0.050621				1.17361	0.00137941	0.0056101	0
2228	genTime=2228		0.00116957	0	0.00116957	0.050371				1.17182	0.00137053	0.00560748	0
2229	genTime=2229		0.00122495	0	0.00122495	0.052757				1.19511	0.00146395	0.00560748	0
2230	genTime=2230		0.00122495	0	0.00122495	0.052757				1.19638	0.00146551	0.00559832	0
2231	genTime=2231		0.00125735	0	0.00125735	0.054152				1.21099	0.00152264	0.00559441	0
2232	genTime=2232		0.00111204	0	0.00111204	0.047894				1.15128	0.00128027	0.00559441	0
2233	genTime=1817.184		0.00145445	0	0.00145445	0.06264				1.29387	0.00188186	0.00559441	0
2234	genTime=1467.619		0.00162596	0	0.00162596	0.070027				1.3667	0.0022222	0.0055918	0
2235	genTime=1417.091		0.00165435	0	0.00165435	0.07125				1.38089	0.00228447	0.00558659	0
2236	genTime=1470.618		0.00162553	0	0.00162553	0.070008				1.36981	0.00222666	0.00558659	0
2237	genTime=1582.608		0.00156763	0	0.00156763	0.067515				1.3466	0.00211096	0.00558659	0
2238	genTime=708.782		0.00215681	0	0.00215681	0.09289				1.6041	0.00345973	0.0055814	0
2239	genTime=556.3487		0.00230238	0	0.00230238	0.099159				1.67716	0.00386147	0.00557103	0
2240	genTime=537.7131		0.00232187	0	0.00232187	0.099998				1.6877	0.00391862	0.00557103	0
2241	genTime=593.4397		0.00226652	0	0.00226652	0.097615				1.66626	0.00377661	0.00556328	0
2242	genTime=653.2247		0.00220966	0	0.00220966	0.095166				1.64109	0.00362625	0.00556173	0
2243	genTime=751.2459		0.00212152	0	0.00212152	0.09137				1.60105	0.00339667	0.0055607	0
2244	genTime=777.5826		0.00209915	0	0.00209915	0.090407				1.59335	0.00334469	0.00555556	0
2245	genTime=923.6845		0.00198142	0	0.00198142	0.085336				1.54168	0.00305472	0.0055517	0
2246	genTime=1322.094		0.00171377	0	0.00171377	0.073809				1.42618	0.00244415	0.00554017	0
2247	genTime=2153.179		0.00132498	0	0.00132498	0.057065				1.26039	0.00166999	0.00552486	0
2248	genTime=2237.147		0.00129462	0	0.00129462	0.055757				1.2476	0.00161516	0.00552486	0
2249	genTime=1496.064		0.00161666	0	0.00161666	0.069626				1.38838	0.00224454	0.00551724	0
2250	genTime=1858.738		0.0014432	0	0.0014432	0.062156				1.31294	0.00189484	0.00551724	0
2251	genTime=2251		0.00126828	0	0.00126828	0.054623				1.23738	0.00156935	0.00551724	0
2252	genTime=2252		0.00117479	0	0.00117479	0.050596				1.19781	0.00140717	0.00550459	0
2253	genTime=2253		0.000975211	0	0.000975211	0.042001				1.11088	0.00108334	0.00549451	0
2254	genTime=2254		0.00102638	0	0.00102638	0.044204				1.13341	0.0011633	0.00549451	0
2255	genTime=2255		0.000857808	0	0.000857808	0.036944				1.05791	0.000907484	0.00549451	0
2256	genTime=2256		0.000910492	0	0.000910492	0.039213				1.08136	0.000984571	0.00549451	0
2257	genTime=2257		0.00105791	0	0.00105791	0.045562				1.14615	0.00121252	0.00549451	0
2258	genTime=2258		0.000959544	0	0.000959544	0.041326				1.10322	0.00105859	0.00547945	0
2259	genTime=2259		0.000403989	0	0.000403989	0.017399				0.831875	0.000336068	0.00547445	0
2260	genTime=2260		0.000429591	0	0.000429591	0.018502				0.846223	0.000363529	0.00547196	0
2261	genTime=2261		0.000475474	0	0.000475474	0.020478				0.871166	0.000414217	0.00546448	0
2262	genTime=2262		0.000801834	0	0.000801834	0.034534				1.03141	0.000827018	0.00546448	0
2263	genTime=2263		0.000801834	0	0.000801834	0.034534				1.03138	0.000826995	0.00545703	0
2264	genTime=2264		0.00075007	0	0.00075007	0.032304				1.00747	0.000755675	0.00545331	0
2265	genTime=2265		0.00100942	0	0.00100942	0.043474				1.12518	0.00113578	0.00544218	0
2266	genTime=2266		0.000535671	0	0.000535671	0.02307				0.90262	0.000483508	0.00544218	0
2267	genTime=2267		0.000519967	0	0.000519967	0.022394				0.894315	0.000465015	0.00544218	0
2268	genTime=2268		0.000687303	0	0.000687303	0.029601				0.977387	0.000671761	0.00543971	0
2269	genTime=2269		0.000510885	0	0.000510885	0.022003				0.889346	0.000454354	0.00543478	0
2270	genTime=2270		0.000404879	0	0.000404879	0.017437				0.831028	0.000336466	0.00542005	0
2271	genTime=2271		0.000340437	0	0.000340437	0.014662				0.792544	0.000269811	0.00541272	0
2272	genTime=2272		0.000269045	0	0.000269045	0.011587				0.745957	0.000200696	0.00541028	0
2273	genTime=2273		0.00021893	0	0.00021893	0.009429				0.709688	0.000155372	0.00541028	0
2274	genTime=2274		2.77e-05	0	2.771e-05	0.001193				0.478673	1.3264e-05	0.00540541	0
2275	genTime=2275		9.55e-05	0	9.55126e-05	0.004114				0.59409	5.67431e-05	0.00540541	0
2276	genTime=2276		2.16e-06	-2.22e-16	2.16251e-06	9.31e-05				0.342126	7.39853e-07	0.00540054	0
2277	genTime=2277		0.000250842	0	0.000250842	0.010803				0.732868	0.000183834	0.00539568	0
2278	genTime=2278		0.000131918	0	0.000131918	0.005681				0.633788	8.36079e-05	0.00539084	0
2279	genTime=2278		0	-0.0001582	-0.0001582	-0.006813					0	0.00539084	0
2280	genTime=2278		0	-0.000209541	-0.000209541	-0.009025					0	0.00538793	0
2281	genTime=2278		0	-0.000209965	-0.000209965	-0.009043					0	0.0053872	0
2282	genTime=2278		0	-0.000190778	-0.000190778	-0.008216					0	0.00538358	0
2283	genTime=2278		0	-0.000208619	-0.000208619	-0.008985					0	0.00538117	0
2285	genTime=2285		9.12e-05	0	9.11695e-05	0.003927				0.588453	5.3649e-05	0.00537634	0
2286	genTime=2286		9.12e-05	0	9.11695e-05	0.003927				0.587727	5.35828e-05	0.00534759	0
2287	genTime=2286		0	-0.000554125	-0.000554125	-0.023865					0	0.00534402	0
2288	genTime=2286		0	-0.000268338	-0.000268338	-0.011557					0	0.00534283	0
2289	genTime=2286		0	-0.000114394	-0.000114394	-0.004927					0	0.00534045	0
2290	genTime=2286		0	-0.000160993	-0.000160993	-0.006934					0	0.00533333	0
2291	genTime=2291		0.000156489	0	0.000156489	0.00674				0.657226	0.000102849	0.00533333	0
2292	genTime=2292		0.000132891	0	0.000132891	0.005723				0.634468	8.43153e-05	0.00532623	0
2293	genTime=2293		0.000533344	0	0.000533344	0.02297				0.901344	0.000480727	0.00532623	0
2294	genTime=2294		0.000480786	0	0.000480786	0.020707				0.873445	0.00041994	0.00532387	0
2295	genTime=2295		0.000557826	0	0.000557826	0.024025				0.914159	0.000509941	0.00532198	0
2296	genTime=2296		0.000265441	0	0.000265441	0.011432				0.743229	0.000197284	0.00531915	0
2297	genTime=2297		0.000536065	0	0.000536065	0.023087				0.902655	0.000483881	0.00531209	0
2298	genTime=2298		0.000143104	0	0.000143104	0.006163				0.644334	9.22065e-05	0.00530974	0
[truncated: 1,632 more rows]
