# Supplementary material for: Estimating growth patterns and driver effects in tumor evolution from individual samples
Source: Nat Commun. 2020 Feb 5;11:732. doi: 10.1038/s41467-020-14407-9 (PMC7002450; doi:10.1038/s41467-020-14407-9)
Supplement: Supplementary file 7 — Source Data [file 41467_2020_14407_MOESM7_ESM.zip › 185334_3_data_set_4168713_pzxx1x.xlsx]

## Sheet: Simulation example
Μutation	t_g	Positive	Νegative	scalar	κ*r	Μutation info
91	genTime=16.36687	0.0371233	0	1.18739	0.0440799	22589617.txt_94_0_0.052_3_0.106
92	genTime=20.4396	0.0357391	0	1.25736	0.0449368	22589617.txt_93_0_0.052_3_0.106
93	genTime=24.13869	0.0359853	0	1.41544	0.050935	22589617.txt_92_0_0.052_3_0.106
94	genTime=29.67358	0.0359853	0	1.80484	0.0649476	22589617.txt_97_95_0.052_3_0.104
95	genTime=39.23288	0.0343449	0	2.78762	0.0957405	22589617.txt_96_95_0.052_3_0.104
96	genTime=55.89304	0.0276101	0	2.28162	0.0629958	22589617.txt_95_95_0.052_3_0.104
97	genTime=69.83422	0.0239407	0	2.12153	0.050791	22589617.txt_98_95_0.052_3_0.104
98	genTime=79.74135	0.0222387	0	2.35515	0.0523753	22589617.txt_101_95_0.052_3_0.102
99	genTime=99	0.0180207	0	1.81856	0.0327717	22589617.txt_100_95_0.052_3_0.102
100	genTime=100	0.0146367	0	1.49796	0.0219251	22589617.txt_99_95_0.052_3_0.102
101	genTime=101	0.0144365	0	1.53328	0.0221352	22589617.txt_102_95_0.052_3_0.102
102	genTime=102	0.0139196	0	1.56384	0.021768	22589617.txt_103_95_0.052_3_0.1
103	genTime=103	0.0108981	0	1.30001	0.0141676	22589617.txt_105_95_0.052_3_0.1
104	genTime=104	0.00972743	0	1.22281	0.0118948	22589617.txt_108_95_0.052_3_0.1
105	genTime=105	0.00909234	0	1.18877	0.0108087	22589617.txt_106_95_0.052_3_0.1
106	genTime=106	0.00846822	0	1.15162	0.00975214	22589617.txt_107_95_0.052_3_0.1
107	genTime=107	0.00644243	0	1.01481	0.00653784	22589617.txt_104_95_0.052_3_0.1
108	genTime=108	0.00681227	0	1.0441	0.00711272	22589617.txt_109_95_0.052_3_0.098
109	genTime=109	0.00598885	0	0.991015	0.00593504	22589617.txt_111_95_0.052_3_0.098
110	genTime=110	0.00681227	0	1.05125	0.00716138	22589617.txt_110_95_0.052_3_0.098
111	genTime=111	0.00681227	0	1.05522	0.00718847	22589617.txt_113_95_0.052_3_0.098
112	genTime=112	0.00770164	0	1.12341	0.00865208	22589617.txt_112_95_0.052_3_0.098
113	genTime=113	0.00722875	0	1.096	0.00792269	22589617.txt_116_95_0.052_3_0.096
114	genTime=114	0.00633939	0	1.03521	0.00656261	22589617.txt_115_95_0.052_3_0.096
115	genTime=115	0.00584548	0	1.00308	0.00586349	22589617.txt_117_95_0.052_3_0.096
116	genTime=116	0.0036158	0	0.843433	0.00304969	22589617.txt_114_95_0.052_3_0.096
117	genTime=117	0.00510591	0	0.951178	0.00485663	22589617.txt_119_95_0.052_3_0.094
118	genTime=118	0.0036158	0	0.84318	0.00304877	22589617.txt_121_95_0.052_3_0.094
119	genTime=119	0.0036158	0	0.844329	0.00305293	22589617.txt_120_95_0.052_3_0.094
120	genTime=120	0.00298071	0	0.796651	0.00237459	22589617.txt_118_95_0.052_3_0.094
121	genTime=121	0.00298071	0	0.794434	0.00236798	22589617.txt_122_95_0.052_3_0.092
122	genTime=122	0.00148368	0	0.662918	0.000983559	22589617.txt_124_95_0.052_3_0.092
123	genTime=123	0.00148368	0	0.66383	0.000984912	22589617.txt_123_95_0.052_3_0.092
124	genTime=124	0.00298071	0	0.79811	0.00237894	22589617.txt_125_95_0.052_3_0.092
125	genTime=125	0.00298071	0	0.796272	0.00237346	22589617.txt_126_95_0.052_3_0.09
126	genTime=126	0.00298071	0	0.797944	0.00237844	22589617.txt_128_95_0.052_3_0.09
127	genTime=127	0.00450517	0	0.917123	0.00413179	22589617.txt_127_95_0.052_3_0.09
128	genTime=128	0.00547196	0	0.991166	0.00542362	22589617.txt_130_95_0.052_3_0.09
129	genTime=129	0.00547196	0	0.993112	0.00543427	22589617.txt_129_95_0.052_3_0.09
130	genTime=130	0.00483687	0	0.945583	0.00457366	22589617.txt_133_95_0.052_3_0.088
131	genTime=131	0.00387007	0	0.873219	0.00337942	22589617.txt_132_95_0.052_3_0.088
132	genTime=132	0.00387007	0	0.875154	0.00338691	22589617.txt_131_95_0.052_3_0.088
133	genTime=133	0.00483687	0	0.950299	0.00459647	22589617.txt_136_95_0.052_3_0.086
134	genTime=134	0.00319647	0	0.821151	0.00262478	22589617.txt_143_95_0.052_3_0.086
135	genTime=135	0.00483687	0	0.952839	0.00460876	22589617.txt_141_95_0.052_3_0.086
136	genTime=136	0.00416326	0	0.900682	0.00374978	22589617.txt_139_95_0.052_3_0.086
137	genTime=137	0.00589587	0	1.03868	0.00612392	22589617.txt_144_95_0.052_3_0.086
138	genTime=138	0.00522226	0	0.986123	0.00514979	22589617.txt_137_95_0.052_3_0.086
139	genTime=139	0.00522226	0	0.98768	0.00515792	22589617.txt_134_95_0.052_3_0.086
140	genTime=140	0.00706654	0	1.13848	0.00804513	22589617.txt_135_95_0.052_3_0.086
141	genTime=141	0.00639293	0	1.0847	0.00693439	22589617.txt_142_95_0.052_3_0.086
142	genTime=142	0.00639293	0	1.0872	0.00695041	22589617.txt_138_95_0.052_3_0.086
143	genTime=143	0.00567584	0	1.03191	0.00585695	22589617.txt_140_95_0.052_3_0.086
144	genTime=144	0.00770164	0	1.21017	0.0093203	22589617.txt_148_95_0.052_3_0.084
145	genTime=145	0.00567584	0	1.03809	0.00589203	22589617.txt_146_95_0.052_3_0.084
146	genTime=146	0.00567584	0	1.03979	0.00590166	22589617.txt_150_95_0.052_3_0.084
147	genTime=147	0.00490925	0	0.978716	0.00480477	22589617.txt_149_95_0.052_3_0.084
148	genTime=148	0.00698454	0	1.15198	0.00804606	22589617.txt_147_95_0.052_3_0.084
149	genTime=149	0.00698454	0	1.15452	0.00806376	22589617.txt_145_95_0.052_3_0.084
150	genTime=150	0.00698454	0	1.16517	0.00813816	22589617.txt_156_95_0.052_3_0.082
151	genTime=151	0.00490925	0	0.988526	0.00485292	22589617.txt_154_95_0.052_3_0.082
152	genTime=152	0.00490925	0	0.9907	0.0048636	22589617.txt_151_95_0.052_3_0.082
153	genTime=153	0.00408583	0	0.923328	0.00377256	22589617.txt_157_95_0.052_3_0.082
154	genTime=154	0.00621795	0	1.10571	0.00687528	22589617.txt_153_95_0.052_3_0.082
155	genTime=155	0.00539453	0	1.03695	0.00559388	22589617.txt_155_95_0.052_3_0.082
156	genTime=156	0.00539453	0	1.03925	0.00560629	22589617.txt_152_95_0.052_3_0.082
157	genTime=157	0.00450517	0	0.965196	0.00434837	22589617.txt_160_95_0.052_3_0.08
158	genTime=158	0.00319647	0	0.853172	0.00272714	22589617.txt_158_95_0.052_3_0.08
159	genTime=159	0.00539453	0	1.04625	0.00564405	22589617.txt_159_95_0.052_3_0.08
160	genTime=160	0.00539453	0	1.05046	0.00566672	22589617.txt_162_95_0.052_3_0.078
161	genTime=161	0.00408583	0	0.936024	0.00382444	22589617.txt_163_95_0.052_3_0.078
162	genTime=162	0.00319647	0	0.856956	0.00273923	22589617.txt_161_95_0.052_3_0.078
163	genTime=163	0.00539453	0	1.05842	0.00570966	22589617.txt_167_95_0.052_3_0.076
164	genTime=164	0.00408583	0	0.939255	0.00383764	22589617.txt_164_95_0.052_3_0.076
165	genTime=165	0.00408583	0	0.940999	0.00384476	22589617.txt_165_95_0.052_3_0.076
166	genTime=166	0.00408583	0	0.943414	0.00385463	22589617.txt_166_95_0.052_3_0.076
167	genTime=167	0.00621795	0	1.14908	0.00714496	22589617.txt_169_95_0.052_3_0.076
168	genTime=168	0.00621795	0	1.15408	0.00717604	22589617.txt_168_95_0.052_3_0.076
169	genTime=169	0.00539453	0	1.08049	0.00582872	22589617.txt_170_95_0.052_3_0.074
170	genTime=170	0.00408583	0	0.954673	0.00390063	22589617.txt_179_95_0.052_3_0.072
171	genTime=171	0.00408583	0	0.956713	0.00390897	22589617.txt_174_95_0.052_3_0.072
172	genTime=172	0.00319647	0	0.868135	0.00277497	22589617.txt_173_95_0.052_3_0.072
173	genTime=173	0.00222967	0	0.768986	0.00171459	22589617.txt_176_95_0.052_3_0.072
174	genTime=174	0.00222967	0	0.769221	0.00171511	22589617.txt_172_95_0.052_3_0.072
175	genTime=175	0.00222967	0	0.769853	0.00171652	22589617.txt_178_95_0.052_3_0.072
176	genTime=176	0.00450517	0	0.997706	0.00449483	22589617.txt_177_95_0.052_3_0.072
177	genTime=177	0.00450517	0	0.999414	0.00450253	22589617.txt_175_95_0.052_3_0.072
178	genTime=178	0.00353837	0	0.905471	0.0032039	22589617.txt_171_95_0.052_3_0.072
179	genTime=179	0.00598885	0	1.16085	0.00695215	22589617.txt_180_95_0.052_3_0.07
180	genTime=180	0.00353837	0	0.904826	0.00320161	22589617.txt_189_95_0.052_3_0.07
181	genTime=181	0.00353837	0	0.904827	0.00320162	22589617.txt_183_95_0.052_3_0.07
182	genTime=182	0.00247937	0	0.79683	0.00197564	22589617.txt_187_95_0.052_3_0.07
183	genTime=183	0.00247937	0	0.796929	0.00197588	22589617.txt_188_95_0.052_3_0.07
184	genTime=184	0.00247937	0	0.797436	0.00197714	22589617.txt_182_95_0.052_3_0.07
185	genTime=185	0.0013087	0	0.664219	0.000869264	22589617.txt_190_95_0.052_3_0.07
186	genTime=186	0.0013087	0	0.664606	0.00086977	22589617.txt_186_95_0.052_3_0.07
187	genTime=187	0.0013087	0	0.665249	0.000870612	22589617.txt_184_95_0.052_3_0.07
188	genTime=188	0.0013087	0	0.666154	0.000871796	22589617.txt_185_95_0.052_3_0.07
189	genTime=188	0	0		0	22589617.txt_181_95_0.052_3_0.07
190	genTime=190	0.00279238	0	0.82795	0.00231195	22589617.txt_192_95_0.052_3_0.068
191	genTime=191	0.0013087	0	0.662504	0.000867019	22589617.txt_194_95_0.052_3_0.068
192	genTime=192	0.0013087	0	0.663068	0.000867757	22589617.txt_193_95_0.052_3_0.068
193	genTime=192	0	0		0	22589617.txt_195_95_0.052_3_0.068
194	genTime=192	0	0		0	22589617.txt_191_95_0.052_3_0.068
195	genTime=192	0	0		0	22589617.txt_200_95_0.052_3_0.066
196	genTime=196	0.0013087	0	0.659025	0.000862466	22589617.txt_196_95_0.052_3_0.066
197	genTime=197	0.0013087	0	0.659481	0.000863063	22589617.txt_197_95_0.052_3_0.066
198	genTime=198	0.0013087	0	0.660211	0.000864018	22589617.txt_202_95_0.052_3_0.066
199	genTime=198	0	0		0	22589617.txt_198_95_0.052_3_0.066
200	genTime=198	0	0		0	22589617.txt_199_95_0.052_3_0.066
201	genTime=198	0	0		0	22589617.txt_201_95_0.052_3_0.066
202	genTime=198	0	0		0	22589617.txt_205_95_0.052_3_0.064
203	genTime=203	0.0013087	0	0.657959	0.000861071	22589617.txt_203_95_0.052_3_0.064
204	genTime=203	0	0		0	22589617.txt_211_95_0.052_3_0.064
205	genTime=203	0	0		0	22589617.txt_213_95_0.052_3_0.064
206	genTime=206	0.00279238	0	0.828329	0.00231301	22589617.txt_204_95_0.052_3_0.064
207	genTime=207	0.00279238	0	0.829532	0.00231637	22589617.txt_206_95_0.052_3_0.064
208	genTime=208	0.00148368	0	0.6832	0.00101365	22589617.txt_208_95_0.052_3_0.064
209	genTime=209	0.00450517	0	1.00504	0.00452786	22589617.txt_209_95_0.052_3_0.064
210	genTime=210	0.00450517	0	1.00625	0.00453333	22589617.txt_212_95_0.052_3_0.064
211	genTime=211	0.00450517	0	1.00818	0.00454201	22589617.txt_207_95_0.052_3_0.064
212	genTime=212	0.00319647	0	0.876267	0.00280096	22589617.txt_210_95_0.052_3_0.064
213	genTime=213	0.00319647	0	0.873381	0.00279173	22589617.txt_215_95_0.052_3_0.062
214	genTime=214	0.00148368	0	0.683046	0.00101342	22589617.txt_219_95_0.052_3_0.062
215	genTime=215	0.00450517	0	1.01298	0.00456363	22589617.txt_217_95_0.052_3_0.062
216	genTime=216	0.00653096	0	1.23781	0.00808407	22589617.txt_216_95_0.052_3_0.062
217	genTime=217	0.00653096	0	1.23585	0.00807131	22589617.txt_214_95_0.052_3_0.062
218	genTime=218	0.00653096	0	1.23506	0.00806616	22589617.txt_218_95_0.052_3_0.062
219	genTime=219	0.00653096	0	1.25222	0.00817823	22589617.txt_221_95_0.052_3_0.06
220	genTime=220	0.00450517	0	1.01612	0.00457781	22589617.txt_224_95_0.052_3_0.06
221	genTime=221	0.00319647	0	0.87477	0.00279617	22589617.txt_220_95_0.052_3_0.06
222	genTime=222	0.00319647	0	0.874403	0.002795	22589617.txt_223_95_0.052_3_0.06
223	genTime=223	0.00319647	0	0.874545	0.00279545	22589617.txt_222_95_0.052_3_0.06

## Sheet: S1 Simulations k and D
S1 Simulations k and D
Predicting driver effect
exp. k=2	exp. k=3	exp. k=4		Biologic exp. k=2	Biologic exp. k=3	Biologic exp. k=4		'BnD' k=2	'BnD' k=3	'BnD' k=4
2.69	3.60952	4.52332		2.07145	3.09698	3.55915		2.19688	3.21152	3.82425
0.19	0.346783	0.505822		0.0297924	0.0748487	0.101206		0.310287	0.329267	0.239843
Random
73	43	40.9677
52.8969	46.5554	51.6775
7.7158	7.98419	9.13538
True driver effect	1.1	2	3
Median Distance	72	3.5	-6.19355
SE	11.5921	10.0636	6.27004
D (random)	73	43	40.9677
SE	7.7158	7.98419	9.13538
True driver effect	k=2	k=3	k=4
Αbsolute Median Distance	11	9	10
SE	2.3442	3.44525	1.62921
D (random)	63	34	45
SE	10.7833	9.95295	6.51682

## Sheet: S1e Williams adjusting window
Supplementary figure 1e Williams adjusting window
	100	110	120	130	140	150
Median	1.25254	1.21951	1.16194	1.11215	1.09035	1.02768
Stdev	0.0532928	0.0521824	0.0768509	0.0769701	0.0729872	0.0884126
2*σ (0.95%)	0.106586	0.104365	0.153702	0.15394	0.145974	0.176825
Sterr	0.00467408	0.0045767	0.00674027	0.00675073	0.0064014	0.0077543
μ+95%	1.35913	1.32388	1.31564	1.26609	1.23633	1.2045
μ-95%	1.14596	1.11515	1.00824	0.958209	0.94438	0.850851
							Source Data

## Sheet: S1g AMD within range
Supplementary figure 1g AMD within range
Effect range	1.1	1.2	1.3	1.4	1.5	1.6-1.9	>2
Median	486.5	329.5	41	39	35	40	46
Stdev	294.296	429.213	18.5325	18.5325	14.826	7.413	14.826
2sigma	588.592	858.425	37.065	37.065	29.652	14.826	29.652
st-error	30.8506	38.0865	1.64449	2.82618	3.09143	1.51317	3.96242

## Sheet: S1l BigSmall VAFs
Supplementary figure 1l: BigSmall VAFs
Analysis	BIGvafs*	MEDIUMvafs	SMALLvafs
Absolute median distance between simulated and predicted driver	60	59.5	46
1.4826*MAD	78.5778	77.0952	47.4432
2*σ	157.156	154.19	94.8864
stderr	4.37219	4.00799	2.46645
Correlation500	0.582469	0.6	0.426859
RANDOM	BIGvafs*	MEDIUMvafs	SMALLvafs
Absolute median distance between simulated and predicted driver	395	417	364.5
1.4826*MAD	345.446	382.511	363.978
2*σ	690.892	765.022	727.957
stderr	19.2211	39.7716	18.9223

## Sheet: S1j,k Population Projections
Supplementary figure 1j,k: Population projections
	10thousand	100thousand	1million	10million	100million
Absolute Median Distance	59.5	52	51	49	48
Stdev	77.0952	48.1845	44.478	38.5476	37.065
2*σ	154.19	96.369	88.956	77.0952	74.13
stderr	4.00799	2.53955	2.34746	2.02882	1.95079
RANDOM
Absolute Median Distance	417	331	444.5	342	341
Stdev	382.511	338.033	443.297	343.963	349.894
2*σ	765.022	676.066	886.595	687.926	699.787
stderr	39.7716	17.8159	23.3963	18.1033	18.4155
Εffect Average	1.2634	1.18157	1.14118	1.11536	1.09819
Stdev	0.118153	0.0878322	0.069226	0.056574	0.0503913
2*σ	0.236307	0.175664	0.138452	0.113148	0.100783
stderr	0.0063246	0.00462916	0.00365871	0.00297758	0.00265217
	1.49971	1.35723	1.27963	1.2285	1.19897
	1.02709	1.0059	1.00273	1.00221	0.997409

## Sheet: S1 h,I Strong k is accurate 
Supplementary figure1h,l: Stronk k is accurate
Predicted scalar k*	Bin's Median(ABS (Ax:Ax+19))	Bin's 1.4826xMAD	Bin's 2*σ	Bin's stder
1.10304
1.11004
1.11406
1.12631
1.13178
1.13372
1.13636
1.13707
1.13784
1.13943
1.1411
1.14207
1.1427
1.14379
1.14442
1.14588
1.14589
1.14788
1.14796
1.14952	518.5	246.112	492.223	52.4938
1.15053	518.5	183.101	366.202	39.0541
1.15085	518.5	151.966	303.933	32.4133
1.15131	497	183.842	367.685	39.2122
1.15203	497	183.842	367.685	39.2122
1.15318	502.5	401.043	802.087	85.5396
1.15511	479	266.868	533.736	56.921
1.15518	479	266.868	533.736	56.921
1.15554	479	189.773	379.546	40.4772
1.15574	474	189.773	379.546	40.4772
1.15807	479	206.081	412.163	43.9557
1.15973	479	366.202	732.404	78.1083
1.1608	504.5	283.918	567.836	60.5576
1.16432	504.5	283.918	567.836	60.5576
1.1646	529	237.216	474.432	50.5964
1.16525	529	237.216	474.432	50.5964
1.16539	530	218.683	437.367	46.6436
1.16672	536	237.216	474.432	50.5964
1.16688	536	237.216	474.432	50.5964
1.16934	536	237.216	474.432	50.5964
1.16951	536	229.803	459.606	49.0153
1.16961	530	238.699	477.397	50.9127
1.16971	517.5	240.181	480.362	51.2289
1.16991	517.5	240.181	480.362	51.2289
1.17185	517.5	257.231	514.462	54.8655
1.17423	517.5	326.913	653.827	69.7282
1.17588	536	237.216	474.432	50.5964
1.17598	536	229.803	459.606	49.0153
1.1774	517.5	257.231	514.462	54.8655
1.17829	480	312.829	625.657	66.7241
1.17844	530.5	242.405	484.81	51.7032
1.17959	480	289.848	579.697	61.8225
1.18036	480	353.6	707.2	75.4203
1.18039	454.5	272.057	544.114	58.0278
1.1806	431.5	306.157	612.314	65.301
1.18067	431.5	306.157	612.314	65.301
1.18108	389	303.933	607.866	64.8267
1.18226	389	348.411	696.822	74.3135
1.18249	432	323.207	646.414	68.9377
1.18258	467	353.6	707.2	75.4203
1.18272	485.5	226.096	452.193	48.2247
1.18318	485.5	226.096	452.193	48.2247
1.18496	485.5	297.261	594.523	63.4037
1.18581	485.5	374.356	748.713	79.8475
1.18603	448	346.928	693.857	73.9973
1.1865	485.5	374.356	748.713	79.8475
1.18665	485.5	329.137	658.274	70.2026
1.18688	518.5	275.022	550.045	58.6603
1.18689	485.5	329.137	658.274	70.2026
1.18751	485.5	374.356	748.713	79.8475
1.18757	522	334.326	668.653	71.3094
1.18866	522	334.326	668.653	71.3094
1.18945	485.5	329.137	658.274	70.2026
1.18958	485.5	291.331	582.662	62.1388
1.19005	448	289.107	578.214	61.6644
1.1902	485.5	279.47	558.94	59.6089
1.1907	454.5	326.913	653.827	69.7282
1.19092	394.5	329.137	658.274	70.2026
1.19185	367	409.198	818.395	87.2789
1.19418	371.5	458.123	916.247	97.7144
1.19449	394.5	317.276	634.553	67.6727
1.19572	427.5	349.152	698.305	74.4716
1.19588	387.5	402.526	805.052	85.8558
1.19624	387.5	346.187	692.374	73.8392
1.19649	387.5	402.526	805.052	85.8558
1.19657	404.5	377.322	754.643	80.48
1.19715	387.5	346.187	692.374	73.8392
1.19773	387.5	287.624	575.249	61.3482
1.19834	404.5	320.242	640.483	68.3052
1.19848	429	345.446	690.892	73.6811
1.19869	429	345.446	690.892	73.6811
1.19915	429	350.635	701.27	74.7879
1.19965	429	361.754	723.509	77.1596
1.1998	429	367.685	735.37	78.4245
1.19981	429	354.341	708.683	75.5784
1.20005	498	365.461	730.922	77.9501
1.20128	498	323.207	646.414	68.9377
1.20163	562	365.461	730.922	77.9501
1.20215	498	428.471	856.943	91.3898
1.2032	429	379.546	759.091	80.9543
1.20409	448	395.854	791.708	84.4328
1.20412	494	450.71	901.421	96.1332
1.20493	535.5	399.561	799.121	85.2234
1.20513	535.5	399.561	799.121	85.2234
1.20525	485.5	325.431	650.861	69.412
1.20627	535.5	299.485	598.97	63.878
1.20676	535.5	350.635	701.27	74.7879
1.20691	485.5	384.735	769.469	82.0611
1.2073	406.5	343.222	686.444	73.2067
1.20782	406.5	335.068	670.135	71.4675
1.20792	406.5	326.172	652.344	69.5701
1.20861	406.5	326.172	652.344	69.5701
1.20875	406.5	338.033	676.066	72.0999
1.20988	406.5	368.426	736.852	78.5826
1.21113	406.5	368.426	736.852	78.5826
1.21216	406.5	455.158	910.316	97.0819
1.21313	310.5	378.804	757.609	80.7962
1.21324	310.5	372.133	744.265	79.3732
1.21337	406.5	332.102	664.205	70.835
1.2147	406.5	332.102	664.205	70.835
1.21476	346	426.989	853.978	91.0736
1.21497	340	421.058	842.117	89.8087
1.21595	306.5	402.526	805.052	85.8558
1.2161	306.5	387.7	775.4	82.6936
1.2162	306.5	387.7	775.4	82.6936
1.21814	306.5	372.874	745.748	79.5313
1.21833	336	416.611	833.221	88.86
1.21837	353	426.248	852.495	90.9155
1.21844	353	433.66	867.321	92.4966
1.21864	336	447.004	894.008	95.3427
1.21866	353	426.248	852.495	90.9155
1.21882	355	423.282	846.565	90.283
1.21894	355	416.611	833.221	88.86
1.21931	426.5	316.535	633.07	67.5146
1.2202	508.5	260.938	521.875	55.6561
1.22038	426.5	317.276	634.553	67.6727
1.2218	426.5	317.276	634.553	67.6727
1.22333	355	437.367	874.734	93.2872
1.22348	351	437.367	874.734	93.2872
1.22383	351	429.213	858.425	91.5479
1.22457	351	438.108	876.217	93.4453
1.22567	351	438.108	876.217	93.4453
1.22575	351	449.969	899.938	95.9751
1.22652	424.5	507.049	1014.1	108.15
1.22731	424.5	547.079	1094.16	116.688
1.2275	424.5	547.079	1094.16	116.688
1.22792	424.5	547.079	1094.16	116.688
1.22831	424.5	523.358	1046.72	111.628
1.22916	424.5	523.358	1046.72	111.628
1.22927	282.5	369.909	739.817	78.8988
1.23032	250.5	352.118	704.235	75.1041
1.23114	206	265.385	530.771	56.6048
1.23184	196	230.544	461.089	49.1734
1.23267	126	137.141	274.281	29.2511
1.23567	126	137.141	274.281	29.2511
1.23634	126	132.693	265.385	28.3024
1.24263	196	234.992	469.984	50.1221
1.24284	250.5	319.5	639.001	68.1471
1.24496	250.5	319.5	639.001	68.1471
1.2451	250.5	309.863	619.727	66.0916
1.24526	250.5	319.5	639.001	68.1471
1.24579	206	257.972	515.945	55.0236
1.24625	196	234.992	469.984	50.1221
1.24678	196	234.992	469.984	50.1221
1.24756	196	230.544	461.089	49.1734
1.2498	206	249.818	499.636	53.2844
1.25342	270.5	338.033	676.066	72.0999
1.25429	270.5	345.446	690.892	73.6811
1.25584	270.5	339.515	679.031	72.4162
1.25625	370	483.328	966.655	103.09
1.25719	370	466.278	932.555	99.4536
1.25883	370	484.81	969.62	103.406
1.2589	370	484.81	969.62	103.406
1.26103	370	484.81	969.62	103.406
1.26127	405.5	518.169	1036.34	110.522
1.26129	480	454.417	908.834	96.9238
1.2634	480	467.019	934.038	99.6117
1.26493	480	488.517	977.033	104.197
1.26588	480	488.517	977.033	104.197
1.26608	480	488.517	977.033	104.197
1.26619	607	552.269	1104.54	117.795
1.26646	576.5	574.507	1149.01	122.538
1.26719	576.5	453.676	907.351	96.7657
1.26748	576.5	547.079	1094.16	116.688
1.26777	451.5	579.697	1159.39	123.645
1.27026	451.5	580.438	1160.88	123.803
1.27204	611.5	603.418	1206.84	128.705
1.27492	576.5	674.583	1349.17	143.884
1.27939	576.5	547.079	1094.16	116.688
1.2813	576.5	547.079	1094.16	116.688
1.28295	576.5	547.079	1094.16	116.688
1.28346	451.5	572.284	1144.57	122.064
1.28449	280.5	415.869	831.739	88.7019
1.28513	220.5	295.779	591.557	63.0874
1.28609	220.5	282.435	564.871	60.2414
1.28762	206.5	267.609	535.219	57.0791
1.28765	206.5	267.609	535.219	57.0791
1.28945	206.5	260.938	521.875	55.6561
1.29105	202	254.266	508.532	54.2331
1.29141	197.5	246.853	493.706	52.6519
1.29148	126	141.588	283.177	30.1998
1.29201	126	140.847	281.694	30.0416
1.29714	55.5	51.1497	102.299	10.9099
1.29734	59	66.717	133.434	14.2302
1.29779	59	138.623	277.246	29.5673
1.29986	55.5	42.9954	85.9908	9.17061
1.30537	55.5	42.9954	85.9908	9.17061
1.30712	51.5	30.3933	60.7866	6.48267
1.30741	51.5	37.065	74.13	7.90569
1.31255	50.5	25.9455	51.891	5.53399
1.31502	50.5	25.9455	51.891	5.53399
1.31584	50	26.6868	53.3736	5.6921
1.31611	50	23.7216	47.4432	5.05964
1.31719	49	20.7564	41.5128	4.42719
1.31945	48	19.2738	38.5476	4.11096
1.31983	48	18.5325	37.065	3.95285
1.32016	45.5	15.5673	31.1346	3.32039
1.32165	45.5	11.8608	23.7216	2.52982
1.32443	43	11.8608	23.7216	2.52982
1.32448	43	12.6021	25.2042	2.68794
1.32498	43	15.5673	31.1346	3.32039
1.32843	42.5	11.8608	23.7216	2.52982
1.33091	42.5	11.8608	23.7216	2.52982
1.33542	41.5	12.6021	25.2042	2.68794
1.33621	41.5	12.6021	25.2042	2.68794
1.33834	42.5	14.826	29.652	3.16228
1.33969	41.5	14.0847	28.1694	3.00416
1.34461	41	14.826	29.652	3.16228
1.34521	41	19.2738	38.5476	4.11096
1.34709	41	20.0151	40.0302	4.26907
1.35574	41	20.0151	40.0302	4.26907
1.35771	37.5	17.0499	34.0998	3.63662
1.35805	37.5	21.4977	42.9954	4.5853
1.35919	36.5	20.0151	40.0302	4.26907
1.3627	32.5	16.3086	32.6172	3.47851
1.3646	31	17.0499	34.0998	3.63662
1.368	31	16.3086	32.6172	3.47851
1.3716	29.5	14.826	29.652	3.16228
1.37296	35	22.9803	45.9606	4.90153
1.37309	35	22.239	44.478	4.74342
1.37647	35	20.7564	41.5128	4.42719
1.37868	35	20.7564	41.5128	4.42719
1.38211	39	23.7216	47.4432	5.05964
1.38883	35	19.2738	38.5476	4.11096
1.39724	39	26.6868	53.3736	5.6921
1.39861	33.5	20.7564	41.5128	4.42719
1.4013	39	21.4977	42.9954	4.5853
1.40302	39	21.4977	42.9954	4.5853
1.40776	39	19.2738	38.5476	4.11096
1.41158	39	15.5673	31.1346	3.32039
1.41207	39	17.0499	34.0998	3.63662
1.41216	39.5	19.2738	38.5476	4.11096
1.41384	39.5	15.5673	31.1346	3.32039
1.41658	40.5	18.5325	37.065	3.95285
1.41673	40.5	14.826	29.652	3.16228
1.41921	40.5	17.7912	35.5824	3.79473
1.41933	43	14.0847	28.1694	3.00416
1.41979	43	14.0847	28.1694	3.00416
1.42028	40.5	14.0847	28.1694	3.00416
1.42232	40	17.0499	34.0998	3.63662
1.42444	40	17.0499	34.0998	3.63662
1.42465	40	14.826	29.652	3.16228
1.42511	39	17.7912	35.5824	3.79473
1.42741	40	14.826	29.652	3.16228
1.42741	39	17.7912	35.5824	3.79473
1.42902	39	17.7912	35.5824	3.79473
1.43049	39	17.7912	35.5824	3.79473
1.43181	40	17.0499	34.0998	3.63662
1.43648	39	17.7912	35.5824	3.79473
1.44333	39	17.7912	35.5824	3.79473
1.44666	35	19.2738	38.5476	4.11096
1.44734	34	19.2738	38.5476	4.11096
1.44816	34	17.0499	34.0998	3.63662
1.45117	34	18.5325	37.065	3.95285
1.45447	34	17.0499	34.0998	3.63662
1.45535	34	16.3086	32.6172	3.47851
1.45638	34	16.3086	32.6172	3.47851
1.45711	34	16.3086	32.6172	3.47851
1.46294	33.5	16.3086	32.6172	3.47851
1.46417	35.5	17.7912	35.5824	3.79473
1.4691	35.5	17.0499	34.0998	3.63662
1.47308	35.5	17.7912	35.5824	3.79473
1.47681	32.5	17.7912	35.5824	3.79473
1.48093	35.5	17.0499	34.0998	3.63662
1.48745	38.5	18.5325	37.065	3.95285
1.48788	38.5	18.5325	37.065	3.95285
1.49201	35.5	21.4977	42.9954	4.5853
1.49593	38.5	18.5325	37.065	3.95285
1.49768	43	17.7912	35.5824	3.79473
1.50067	43	15.5673	31.1346	3.32039
1.51389	43	17.7912	35.5824	3.79473
1.51621	42	17.7912	35.5824	3.79473
1.5211	42	17.7912	35.5824	3.79473
1.53598	42	17.0499	34.0998	3.63662
1.53766	42	17.0499	34.0998	3.63662
1.53864	38	22.239	44.478	4.74342
1.5552	39	20.7564	41.5128	4.42719
1.55612	44	16.3086	32.6172	3.47851
1.56071	39	20.7564	41.5128	4.42719
1.56138	35	26.6868	53.3736	5.6921
1.56473	39	14.826	29.652	3.16228
1.56706	44	14.826	29.652	3.16228
1.57372	44	14.826	29.652	3.16228
1.57419	39	14.826	29.652	3.16228
1.57459	35	17.0499	34.0998	3.63662
1.5785	34.5	17.7912	35.5824	3.79473
1.58123	35	19.2738	38.5476	4.11096
1.58183	34.5	17.7912	35.5824	3.79473
1.58877	34	14.826	29.652	3.16228
1.58923	34.5	14.0847	28.1694	3.00416
1.59363	34.5	17.7912	35.5824	3.79473
1.59576	34.5	17.7912	35.5824	3.79473
1.5979	34.5	17.7912	35.5824	3.79473
1.60131	35	17.0499	34.0998	3.63662
1.60985	35.5	12.6021	25.2042	2.68794
1.61291	36.5	11.8608	23.7216	2.52982
1.61597	36.5	10.3782	20.7564	2.21359
1.64871	35.5	9.6369	19.2738	2.05548
1.66718	35.5	10.3782	20.7564	2.21359
1.66779	36.5	10.3782	20.7564	2.21359
1.68969	36.5	10.3782	20.7564	2.21359
1.7142	36.5	9.6369	19.2738	2.05548
1.7512	37	8.1543	16.3086	1.73925
1.76272	37	8.1543	16.3086	1.73925
1.78119	37.5	6.6717	13.3434	1.42302
1.84547	38	5.9304	11.8608	1.26491
1.85278	38	6.6717	13.3434	1.42302
1.87472	38	7.413	14.826	1.58114
1.87615	40	7.413	14.826	1.58114
1.87805	40	7.413	14.826	1.58114
1.89189	40	7.413	14.826	1.58114
1.89887	40	7.413	14.826	1.58114
1.92925	40	7.413	14.826	1.58114
1.9341	41	11.1195	22.239	2.37171
1.94926	42.5	11.1195	22.239	2.37171
1.97804	42.5	13.3434	26.6868	2.84605
2.04549	42	15.5673	31.1346	3.32039
2.07546	42	13.3434	26.6868	2.84605
2.09835	43	12.6021	25.2042	2.68794
2.10314	44	14.0847	28.1694	3.00416
2.10417	44	14.0847	28.1694	3.00416
2.21618	45	14.826	29.652	3.16228
2.22889	45.5	14.826	29.652	3.16228
2.42583	46	11.8608	23.7216	2.52982
2.48039	46	14.826	29.652	3.16228
2.52113	49	14.0847	28.1694	3.00416
2.64165	49	13.3434	26.6868	2.84605
2.71646	49	13.3434	26.6868	2.84605
3.06622	46	15.5673	31.1346	3.32039
3.1637	46	11.8608	23.7216	2.52982
3.31697	45	11.8608	23.7216	2.52982

## Sheet: S5 Heat map
Supplementary figure 5: Heatmap
Range	PGE	Pvalue	"-log(p_value)"
CPS1
0.9		Pval:
1.1		Pval:
1.3	0.23	Pval:2.210753e-23	52.1661
1.5		Pval:
1.7		Pval:
1.9	0.32	Pval:5.172265e-71	161.84
2.1		Pval:
2.3		Pval:
2.5		Pval:
2.7		Pval:
GLI1
0.9		Pval:
1.1		Pval:
1.3	0.253333	Pval:5.996686e-28	62.6812
1.5	0.253333	Pval:1.913056e-32	73.034
1.7		Pval:
1.9		Pval:
2.1		Pval:
2.3		Pval:
2.5		Pval:
2.7		Pval:
COL18A1
0.9		Pval:
1.1	0.496	Pval:1.786023e-60	137.575
1.3		Pval:
1.5		Pval:
1.7		Pval:
1.9		Pval:
2.1		Pval:
2.3		Pval:
2.5		Pval:
2.7		Pval:
MAP3K1 Intron
0.9	0.00657895	Pval:0.001336244	6.61789
1.1	0.0352632	Pval:4.380914e-12	26.1538
1.3	-0.0523684	Pval:7.933198e-19	-41.6781
1.5	0.0276316	Pval:1.616861e-09	20.2428
1.7	-0.0407895	Pval:4.070011e-17	-37.7403
1.9	0.00394737	Pval:0.1244009	2.08425
2.1		Pval:
2.3		Pval:
2.5		Pval:
2.7		Pval:
GLI1
0.9		Pval:
1.1		Pval:
1.3	0.253333	Pval:5.996686e-28	62.6812
1.5	0.253333	Pval:1.913056e-32	73.034
1.7		Pval:
1.9		Pval:
2.1		Pval:
2.3		Pval:
2.5		Pval:
2.7		Pval:
IDH
0.9	0.0483333	Pval:4.215215e-06	12.3768
1.1	0.0208333	Pval:0.03457578	3.3646
1.3	0.135833	Pval:3.5019e-27	60.9165
1.5		Pval:
1.7		Pval:
1.9		Pval:
2.1		Pval:
2.3		Pval:
2.5		Pval:
2.7		Pval:

## Sheet: MET and CTNNB1
Supplementary figure 3: PGE for MET and CTNNB1
TYPE OF MUTATION/CANCER	PGE	P VALUE
Intron Kidney	0.242	6.37312e-30
Intron Liver	-0.107333	7.79367e-14
nonsynonymous TOTAL	0.42375	4.67408e-63
nonsynonymous Kidney	0.685	1.34325e-38
nonsynonymous Liver	0.58	2.33933e-20
All mutations	-0.0181176	0.00182281
All mutations Kidney	0.273077	1.5863e-33
All mutations Liver	-0.00588235	0.598622
synonymous TOTAL	-0.0952381	0.457052
